# Supplementary material for: Nuclear lamina integrity is required for proper spatial organization of chromatin in Drosophila
Source: Nat Commun. 2019 Mar 12;10:1176. doi: 10.1038/s41467-019-09185-y (PMC6414625; doi:10.1038/s41467-019-09185-y)
Supplement: Supplementary file 4 — Source Data [file 41467_2019_9185_MOESM4_ESM.xlsx]

## Sheet: Western blot
Data related to Figure 1a, 1b
Lamin C
	Biological replicate #1			Biological replicate #2			Average	SEM
	Lamin C	Actin	Lamin C/Actin	Lamin C	Actin	Lamin C/Actin
Kc167	17543	23359	0.751017	16497	12514	1.31828	1.03465	0.401118
S2	713	28162	0.0253178	410	16802	0.0244019	0.0248598	0.000647672
OSC	41573	22551	1.84351	22481	8324	2.70074	2.27213	0.606156
Lamin Dm0
	Biological replicate #1			Biological replicate #2			Average	SEM
	Lamin Dm0	Actin	Lamin Dm0/Actin	Lamin Dm0	Actin	Lamin Dm0/Actin
Kc167	12589	25512	0.493454	24780	35630	0.695481	0.594468	0.142855
S2	13165	24423	0.539041	25970	37845	0.68622	0.612631	0.104071
OSC	17436	22969	0.75911	20581	22969	0.896034	0.827572	0.0968197
Lamin Dm0 knock-down
	Biological replicate #1			Biological replicate #2			Average	SEM
	Lamin Dm0	Actin	Lamin Dm0/Actin	Lamin Dm0	Actin	Lamin Dm0/Actin
Lam-KD	1853	18540	0.0999461	1645	16542	0.0994438	0.099695	0.000355125
Control	22591	20751	1.08867	17497	14366	1.21795	1.15331	0.091411

## Sheet: Fluorescence ImageJ measurement
Data related to Figure 1d, h
Diameter-normalised position	H4_fluorescence intensity profile_control for Lam-KD_replicate 1
	nucleus 1	nucleus 2	nucleus 3	nucleus 4	nucleus 5	nucleus 6	nucleus 7	nucleus 8	nucleus 9	nucleus 10	nucleus 11	nucleus 12	nucleus 13	nucleus 14	nucleus 15	nucleus 16	nucleus 17	nucleus 18	nucleus 19	nucleus 20	nucleus 21	nucleus 22	nucleus 23	nucleus 24	nucleus 25	nucleus 26	nucleus 27	nucleus 28	nucleus 29	nucleus 30	nucleus 31	nucleus 32	nucleus 33	nucleus 34	nucleus 35	nucleus 36	nucleus 37	nucleus 38	nucleus 39	nucleus 40	nucleus 41	nucleus 42	nucleus 43	nucleus 44	nucleus 45	nucleus 46	nucleus 47	nucleus 48	nucleus 49
-0.25	0.05	0.04	ND	0.09	ND	ND	0.07	0.06	0.06	ND	ND	0.06	0.06	ND	0.06	ND	0.1	0.08	0.07	0.08	0.07	0.1	0.09	0.07	ND	ND	ND	0.07	0.09	0.14	0.06	0.08	ND	0.14	0.07	0.05	0.09	0.1	ND	0.06	0.09	ND	0.05	ND	0.07	ND	ND	0.08	0.05
-0.2	0.06	0.06	ND	0.07	ND	ND	0.09	0.07	0.08	0.05	ND	0.07	0.08	ND	0.05	0.09	0.06	0.08	0.06	0.08	0.09	0.11	0.11	0.09	0.05	0.04	0.15	0.06	0.07	0.16	0.1	0.12	ND	0.13	0.08	0.07	0.08	0.12	0.14	0.06	0.08	ND	0.06	ND	0.06	0.1	ND	0.06	0.07
-0.15	0.05	0.09	ND	0.09	0.09	ND	0.13	0.09	0.13	0.05	0.07	0.07	0.08	0.13	0.06	0.12	0.12	0.11	0.09	0.08	0.12	0.1	0.12	0.08	0.07	0.04	0.12	0.09	0.07	0.16	0.08	0.06	0.09	0.14	0.07	0.07	0.08	0.12	0.15	0.07	0.1	0.09	0.07	0.08	0.06	0.06	0.05	0.08	0.08
-0.1	0.1	0.09	0.12	0.1	0.13	0.08	0.14	0.13	0.18	0.1	0.09	0.11	0.11	0.13	0.11	0.18	0.28	0.12	0.11	0.08	0.11	0.17	0.16	0.13	0.09	0.06	0.11	0.09	0.06	0.21	0.11	0.08	0.09	0.14	0.1	0.1	0.08	0.13	0.14	0.07	0.11	0.11	0.06	0.11	0.08	0.05	0.11	0.14	0.09
-0.05	0.16	0.16	0.24	0.15	0.2	0.19	0.2	0.13	0.26	0.22	0.16	0.19	0.19	0.17	0.23	0.21	0.23	0.14	0.19	0.1	0.14	0.21	0.24	0.11	0.09	0.08	0.17	0.11	0.14	0.33	0.17	0.28	0.09	0.19	0.25	0.09	0.13	0.14	0.19	0.12	0.17	0.16	0.07	0.16	0.12	0.07	0.18	0.25	0.16
0	0.38	0.19	0.71	0.32	0.28	0.32	0.36	0.23	0.45	0.52	0.38	0.33	0.48	0.38	0.51	0.47	0.23	0.32	0.38	0.26	0.31	0.38	0.29	0.23	0.21	0.22	0.39	0.2	0.3	0.67	0.48	0.6	0.17	0.42	0.7	0.19	0.46	0.33	0.3	0.18	0.51	0.32	0.22	0.48	0.29	0.17	0.42	0.7	0.38
0.05	0.75	0.38	0.96	0.65	0.54	0.52	0.7	0.59	0.65	0.85	0.66	0.4	0.92	0.62	0.84	0.75	0.49	0.64	0.73	0.69	0.6	0.59	0.47	0.45	0.56	0.49	0.72	0.38	0.58	0.74	0.62	0.79	0.31	0.73	1.39	0.59	1.18	0.83	0.76	0.45	0.69	0.75	0.72	1.3	0.63	0.52	0.84	1.03	0.9
0.1	0.82	0.61	0.85	0.92	0.65	0.82	0.66	0.94	1.04	1.18	0.82	0.56	1.23	0.69	0.98	0.94	0.62	0.78	1.33	0.84	0.79	0.84	0.71	0.74	0.84	0.65	0.97	0.71	0.92	0.95	0.66	0.95	0.34	1.16	1.5	0.74	1.53	0.9	0.93	0.91	0.73	1.07	1.18	1.16	0.78	0.73	1.25	1.12	1.46
0.15	0.94	0.97	1.13	1.13	0.68	0.91	0.85	0.89	1.27	1.08	1.02	0.81	1.31	0.76	1	1	0.81	0.85	1.38	1.03	1.04	0.94	0.87	0.77	0.9	0.8	1.22	1.08	0.96	1.03	0.87	1.02	0.49	1.15	1.32	1.04	1.48	0.97	1	1.14	0.87	1.18	1.27	1.01	1.11	0.93	1.3	1.16	1.47
0.2	1.06	1.07	1.16	1.13	0.83	0.99	0.92	1.04	1.07	1.07	0.96	0.84	1.17	0.73	1.22	0.88	0.99	0.88	1.26	1.16	1.24	0.98	1.16	1.08	0.89	1.06	1.16	0.94	1.14	0.98	0.78	1.14	1.02	1.15	1.11	1.12	1.2	1.04	1.06	1.23	0.81	1	1.48	0.83	1.12	1.12	1.28	1.1	1.31
0.25	1.19	1.23	1.24	1.28	1.29	0.91	1.06	1.1	1.12	1.27	1.07	0.99	1.17	0.73	1.36	0.84	1.05	0.91	1.18	1.08	1.17	0.97	1.33	1.14	1.07	1.18	1.12	1.01	1.25	0.92	0.86	1.22	1.23	1.3	1.18	1.23	1.18	1.02	0.99	1.25	0.82	1.03	1.26	0.81	1.17	1.2	1.14	1.12	1.22
0.3	1.09	1.34	1.09	1.19	1.29	0.97	1.16	1.15	1.09	1.14	1.2	1.13	1.29	0.91	1.49	0.93	1.2	0.95	1.17	1.03	1.06	1.06	1.49	1.07	1.15	1.04	1.24	0.99	1.31	0.91	0.93	1.17	1.28	1.11	1.05	1.35	1.02	1.06	0.99	1.12	0.85	1.07	1.04	0.77	1.08	1.11	1.05	1.05	1.11
0.35	1.05	1.06	1.09	1.18	1.21	0.79	1.14	1.13	1.1	1.2	1.11	1.15	1.23	0.94	1.37	1.05	1.2	1.02	1.05	1.27	1	1.11	1.55	1.13	1.12	0.94	1.09	0.97	1.14	1.16	1.15	1.08	1.25	0.99	1	1.11	1	1.06	0.93	1.13	0.81	1.12	1.06	0.69	1.11	0.98	0.95	0.91	1
0.4	1.12	0.94	1.12	1.29	1.19	0.88	1.18	1.01	1.16	1.12	1.14	1.1	1.13	1.12	1.19	1.06	1.09	1.17	1.1	1.33	0.98	1.14	1.35	1.2	1.12	0.97	0.96	0.94	0.91	1.16	1.25	1.06	1.31	0.91	0.88	0.99	0.94	1.11	0.87	1.2	0.86	1.29	0.94	0.61	1.05	0.83	0.86	0.81	1.01
0.45	1.13	1.05	1	1.16	1.15	1.08	1.48	0.96	1.2	0.97	1.2	1.22	1.1	1.22	1.21	1.02	1.12	1.22	0.98	1.12	0.9	1.12	1.24	1.17	1.16	0.99	1.1	1.16	1.01	1.32	1.14	1.11	1.12	0.85	0.81	1.07	0.88	1.08	0.87	1.09	0.87	1.25	0.85	0.57	0.93	0.82	0.86	0.87	0.96
0.5	1.16	1.33	1.18	1.26	1.1	1.16	1.47	1.03	1.25	1.03	1.24	1.14	1.03	1.12	1.27	0.99	1.23	1.18	0.94	1.03	0.94	1.2	1	1.28	1.05	0.92	1.15	1.33	1.08	1.25	1.04	0.95	1.37	0.87	0.89	1.08	0.89	1.03	0.85	1.09	0.94	0.99	0.83	0.72	0.76	0.82	0.78	0.85	0.91
0.55	1.14	1.29	1.36	1.22	1.33	1.19	1.43	1.15	1.27	1.02	1.12	1.17	1.04	1.05	1.24	1.12	1.24	1.21	0.93	1.21	1.18	1.17	1.03	1.17	1.05	0.95	1.12	1.23	1.19	1.26	1.13	0.83	1.31	0.97	0.8	1.07	0.9	1.05	0.97	1.28	1.06	0.87	0.87	0.7	0.75	1	0.81	0.88	0.96
0.6	1.13	1.2	1.17	1.04	1.11	1.35	1.14	1.15	1.01	0.95	0.98	1.32	1.06	1.11	1.16	1.19	1.27	1.29	0.98	1.24	1.24	1.18	0.97	1.14	1.03	1.08	1.09	1.16	1.03	1.19	1.22	0.82	1.01	1.04	0.8	1.2	0.9	1	0.94	1.17	1.16	0.89	0.92	0.93	0.85	1.02	0.82	0.93	1.12
0.65	1.19	1.31	1.14	0.9	1.18	1.41	1.14	1.23	0.94	0.99	1.13	1.15	1.05	1.25	1.11	1.19	1.11	1.23	1	1.12	1.25	1.12	0.93	1.21	1.09	1.18	1.06	1.12	1.09	1.18	1.3	0.9	1.37	1.1	0.86	1.3	0.86	1.11	1.12	1.24	1.1	0.93	0.91	1.38	0.94	1.14	0.94	0.96	1.07
0.7	1.08	1.35	0.95	0.94	1.38	1.28	1.34	1.15	1.03	0.93	1.14	1.11	1.2	1.22	0.92	1.27	1.08	1.3	1.07	1.13	1.16	1.28	0.95	1.1	1.09	1.1	0.95	1.04	1.17	1.13	1.62	1.04	1.44	1.24	0.83	1.22	0.88	1.14	1.22	1.22	1.17	0.94	0.93	1.23	0.97	1.39	0.98	0.88	0.92
0.75	1.07	1.27	0.87	0.88	1.19	1.23	1.23	0.99	1.07	0.98	1.13	1.01	0.89	1.27	0.96	1.23	1.09	1.39	1.15	1.11	1.13	1.31	0.86	0.99	1.22	1.23	0.79	1.08	1.05	0.99	1.52	1.14	1.23	1.4	0.85	1.04	1	1.04	1.08	1.18	1.29	1.1	0.93	1.27	1.06	1.33	1.11	0.84	0.84
0.8	0.95	1.28	0.98	0.98	0.96	1.39	0.97	1.12	0.98	0.97	0.97	1.08	0.75	1.45	0.81	1.14	1.12	1.01	1.18	0.9	1.03	1.25	0.92	0.95	1.25	1.35	0.86	1.32	0.96	0.81	1.25	1.2	1.28	1.33	0.92	1.04	1.19	1	1.27	1.09	1.42	1.09	0.99	1.32	1.16	1.5	1.2	0.98	0.82
0.85	0.96	1.04	0.81	0.99	0.85	1.13	0.79	1.18	0.98	0.93	1.06	1.19	0.58	1.25	0.64	1.08	1.4	0.86	0.92	0.92	1.08	1	0.96	1.02	1.13	1.37	0.97	1.27	1.1	0.81	1.08	1.03	1.19	1.1	0.89	1.03	1.05	1.1	1.39	1.07	1.38	1.11	1.11	1.35	1.16	1.28	1.1	1.32	0.75
0.9	0.95	0.67	0.78	0.87	0.94	0.99	0.6	0.99	0.88	0.87	0.84	1.14	0.7	1.24	0.51	0.9	0.97	0.84	0.74	0.85	0.94	0.8	0.9	0.99	1.05	1.28	1.04	0.96	0.99	0.76	0.69	1.05	0.71	0.75	0.98	0.89	0.89	1.07	1.27	0.74	1.45	1.02	1.09	1.33	1.32	1	1.2	1.32	0.91
0.95	0.77	0.5	0.5	0.67	0.7	0.73	0.53	0.81	0.63	0.89	0.84	1.07	0.72	0.85	0.42	0.87	0.64	0.81	0.59	0.6	0.88	0.6	0.87	0.96	0.89	1.03	0.86	0.89	0.76	0.74	0.53	0.94	0.45	0.51	1.05	0.64	0.6	0.99	1.01	0.52	1.07	0.87	1.02	1.21	1.41	0.91	0.94	1.15	0.82
1	0.46	0.25	0.4	0.5	0.57	0.45	0.37	0.72	0.35	0.58	0.48	0.62	0.39	0.56	0.33	0.68	0.48	0.7	0.42	0.41	0.66	0.39	0.66	0.78	0.64	0.59	0.72	0.78	0.5	0.76	0.31	0.66	0.4	0.3	1	0.49	0.31	0.56	0.68	0.27	0.73	0.58	0.92	0.91	1	0.67	0.63	0.63	0.58
1.05	0.18	0.12	0.2	0.31	0.25	0.26	0.17	0.4	0.27	0.31	0.18	0.3	0.19	0.27	0.16	0.42	0.31	0.29	0.23	0.21	0.33	0.32	0.31	0.42	0.3	0.22	0.29	0.38	0.27	0.55	0.14	0.24	0.18	0.17	0.39	0.12	0.17	0.28	0.3	0.14	0.31	0.27	0.51	0.3	0.35	0.22	0.34	0.3	0.36
1.1	0.11	0.14	0.11	0.18	0.11	0.13	0.11	0.31	0.15	0.19	0.12	0.16	0.13	0.19	0.08	0.21	0.2	0.15	0.09	0.15	0.24	0.23	0.2	0.2	0.15	0.09	0.16	0.16	0.16	0.31	0.1	0.15	0.2	0.09	0.19	0.06	0.17	0.14	0.16	0.15	0.15	0.18	0.23	0.12	0.16	0.1	0.19	0.16	0.13
1.15	0.06	0.08	0.09	0.13	0.07	0.09	0.06	0.16	0.12	0.17	0.09	0.08	0.09	0.12	0.08	0.1	0.11	0.09	0.1	0.13	0.14	0.16	0.13	0.1	0.11	ND	0.09	0.11	0.11	0.26	0.08	0.1	ND	0.08	0.12	0.06	0.11	0.09	0.1	0.09	0.12	0.13	0.11	0.09	0.08	0.09	0.09	0.09	0.1
1.2	0.08	0.08	ND	0.23	0.07	0.09	0.08	0.15	0.09	0.09	ND	0.06	0.07	0.11	0.09	0.08	0.13	0.07	0.09	0.15	0.11	0.15	0.12	0.16	0.09	ND	ND	0.11	0.13	0.23	0.08	0.1	ND	0.08	0.08	0.07	0.06	0.09	0.07	0.06	0.11	0.08	0.08	ND	0.06	0.1	0.07	0.07	0.09
Diameter-normalised position	H4_fluorescence intensity profile_Lam-KD_replicate 1
-0.25	0.0265905	0.0258409	0.0244393	0.0681837	0.0323699	0.0158985	ND	ND	ND	0.0242087	0.0199568	ND	0.0284977	ND	ND	ND	0.0234004	ND	0.0303513	0.0165695	0.0192043	0.0134514	0.022206	0.0281396	0.0184967	0.00939111	0.0292508	0.0252956	0.0332675	0.0445705	ND	ND	ND	ND	0.0264919	0.040704	ND	ND	0.0193163	0.0266504	0.0120029	0.0626758	0.0226208	ND	0.0812628	0.0104442	0.0150995	ND	0.016466
-0.2	0.0322535	0.0304638	0.0200544	0.0507717	0.0287496	0.0233936	ND	0.0207064	0.0325455	0.0320402	0.017118	ND	0.0263175	ND	ND	0.011624	0.0419233	0.0483709	0.0285393	0.0292392	0.0277858	0.0223143	0.0678661	0.0263325	0.0171975	0.0180806	0.0417841	0.0318489	0.0197324	0.0491622	0.043112	ND	0.0498248	ND	0.0275937	0.0433005	0.0320576	0.0219172	0.0284681	0.0226459	0.0203478	0.0554539	0.0229798	0.0305225	0.0575238	0.0144379	0.0245906	0.0165696	0.0228555
-0.15	0.0569796	0.0359263	0.0227019	0.0374156	0.0347786	0.0279348	0.0532892	0.0253237	0.0241756	0.0616959	0.0150769	ND	0.0296345	0.0469156	ND	0.0240995	0.0490093	0.0383602	0.0295638	0.0457172	0.0258279	0.0275913	0.0721605	0.0289062	0.0145395	0.0184629	0.0517205	0.0750102	0.0243928	0.0447913	0.0618706	0.0539023	0.043637	0.0413879	0.0270323	0.0536076	0.0368722	0.0204473	0.0310653	0.027037	0.0221083	0.0370304	0.0201073	0.0341616	0.0330124	0.0184612	0.0476153	0.0163362	0.0423283
-0.1	0.0673268	0.0396847	0.0287248	0.0540981	0.035262	0.0466706	0.0666037	0.0289251	0.0248254	0.104666	0.0292439	0.0382584	0.0304248	0.0622107	0.0374439	0.0517188	0.0924907	0.0663465	0.0600405	0.0566201	0.0356175	0.0197469	0.0922009	0.0360036	0.0173165	0.0289649	0.0488004	0.0971621	0.0400796	0.0881256	0.0769302	0.0487052	0.0305836	0.0615591	0.0313692	0.053146	0.0446447	0.0426916	0.0275782	0.0411493	0.0250061	0.0727273	0.0469111	0.0772077	0.0286451	0.0167344	0.0967885	0.0254378	0.0567585
-0.05	0.162549	0.104541	0.067863	0.08402	0.0760959	0.108958	0.102721	0.107404	0.0751555	0.177571	0.114022	0.039037	0.0627416	0.131811	0.0740327	0.0714469	0.113655	0.104513	0.138079	0.13609	0.0459487	0.0340045	0.161517	0.0662483	0.0496089	0.0558069	0.0716914	0.110094	0.0631636	0.127486	0.108965	0.136945	0.0567299	0.10135	0.0557769	0.0855257	0.0790971	0.0865696	0.0622053	0.0788464	0.0334139	0.114511	0.195275	0.0696181	0.0623632	0.0250482	0.165343	0.0437243	0.0670452
0	0.38047	0.200345	0.330097	0.180645	0.235344	0.465043	0.21681	0.377205	0.126992	0.437415	0.25099	0.0867121	0.145416	0.473792	0.0841145	0.189803	0.374215	0.294627	0.346925	0.372603	0.178629	0.0852041	0.328532	0.142076	0.155293	0.137538	0.264796	0.193627	0.0863864	0.342944	0.183065	0.333035	0.137723	0.232313	0.254168	0.168985	0.241131	0.21201	0.203234	0.270646	0.296141	0.121616	0.44351	0.182112	0.291028	0.150414	0.355182	0.0964769	0.176508
0.05	0.751775	0.416971	0.773552	0.304837	0.852194	1.06633	0.210216	0.726452	0.207242	0.885119	0.556137	0.258184	0.391306	0.956858	0.214283	0.445926	0.853952	0.858377	0.616487	0.630886	0.597152	0.129659	0.621769	0.437096	0.144622	0.233302	0.579254	0.417914	0.36229	0.644032	0.324015	0.605724	0.416444	0.476251	0.448236	0.276431	0.712086	0.438257	0.487177	0.614422	0.653691	0.296528	0.792804	0.483753	1.02475	0.362852	0.402142	0.172097	0.587192
0.1	1.14309	0.947141	1.13807	0.635983	1.28765	1.34867	0.271334	0.915246	0.46483	1.2994	0.901434	0.400233	0.626345	1.12597	0.342105	0.755245	1.09798	1.00891	1.12068	0.992138	1.34552	0.147087	0.783469	0.628207	0.289025	0.404771	0.728536	0.852326	1.0571	1.04179	0.535155	1.15445	0.624542	0.888069	0.628788	0.610812	1.12026	0.920828	0.881867	0.797025	1.30801	0.56594	1.24299	0.902396	1.72145	0.646055	0.698152	0.329741	0.786878
0.15	1.15078	1.27254	1.12522	1.17625	1.25093	1.31874	0.554332	1.21332	0.672899	1.26212	1.08545	0.775674	0.943226	0.957906	0.660853	0.952015	1.37862	1.18055	1.42836	1.22552	1.47793	0.407946	1.01564	1.07642	0.652949	0.685825	0.713328	1.29509	1.25306	1.09236	0.804039	1.46148	1.21353	1.40937	1.19731	1.12742	1.00725	1.17042	1.15311	1.00691	1.50774	0.974292	1.6025	1.27206	1.36316	0.76932	1.10106	0.922529	0.838835
0.2	1.02288	1.23268	0.936933	1.41643	1.08421	1.27908	1.00997	1.17049	1.05356	1.08896	0.985979	1.24522	0.976318	1.00159	1.06875	1.17754	1.3146	1.11513	1.2462	1.14099	1.41931	0.807273	1.0366	1.11016	1.168	0.692891	0.817376	1.27719	1.36502	1.14248	1.0137	1.40683	1.251	1.15551	1.37145	1.18105	0.963481	1.26074	1.25504	1.06668	1.46871	1.50294	1.49789	1.2712	1.08501	0.821944	1.42426	1.6284	0.844562
0.25	0.921648	1.08586	0.959304	1.18874	1.06345	1.24512	1.14775	1.16419	1.27797	1.07726	0.943203	1.42986	0.911906	0.975706	1.14947	1.14271	1.18901	1.17619	1.15807	1.16525	1.17813	1.3831	1.03577	1.17537	1.1651	0.884024	0.950823	1.18507	1.50143	1.37127	1.23057	1.15479	1.34243	1.09112	1.18962	1.17872	0.97539	1.16248	1.05353	1.0529	1.32639	1.47931	1.3022	1.15364	0.984518	0.801471	1.55063	1.35257	0.988765
0.3	0.851985	1.18188	1.11767	1.12732	0.961133	1.12948	1.31524	1.2476	1.24127	1.0788	0.870926	1.70731	0.951324	1.04891	1.10188	1.31517	1.14991	1.2879	1.09265	1.297	1.10352	1.33183	1.02834	1.25807	1.20874	1.15993	1.0221	1.36721	1.67914	1.17883	1.33425	1.13286	1.32889	1.13555	1.00422	1.19015	1.05772	1.21667	1.01012	1.15732	1.27076	1.42	1.25296	1.05611	0.847052	1.07134	1.25409	1.12758	1.07831
0.35	0.901	1.13038	1.009	1.02989	0.914163	1.06315	1.46247	1.13836	1.05773	1.04228	0.810781	1.58042	0.827258	1.01814	0.885609	1.18298	1.07857	1.20592	1.06469	1.28973	1.11525	1.25083	0.967357	1.03693	1.36808	1.40719	1.00468	1.29073	1.44174	1.04601	1.26052	1.06892	1.09632	1.07077	0.922284	1.15529	1.03571	1.23544	0.85198	1.10078	1.05292	1.49634	1.18879	1.05384	0.705543	1.23041	1.16054	1.12568	1.01533
0.4	1.00719	1.01785	0.932247	0.99573	0.91392	1.06984	1.36267	1.02484	1.13832	0.991855	0.900973	1.61921	0.812865	0.972437	0.883441	0.921699	1.06194	1.15289	0.964063	1.21266	1.14102	1.33325	0.941224	0.959706	1.20587	1.4309	1.23712	1.10028	1.09881	0.952891	1.25818	0.897212	1.14102	0.906729	0.880388	1.08266	0.971532	1.23738	0.981559	1.03688	0.799115	1.28342	1.01686	1.00106	0.787302	1.12464	1.19953	1.18234	0.940351
0.45	1.06311	1.04059	0.923855	1.00396	0.960975	0.935524	1.22929	0.875581	1.14371	0.973686	0.902557	1.44096	0.837753	0.924935	0.860971	0.898508	1.00212	0.971654	0.972775	1.09923	1.18754	1.40016	0.838544	1.09038	1.15332	1.51278	1.33141	1.04542	1.07404	0.954127	1.18673	0.871903	1.13984	0.792586	0.97646	1.08688	0.961393	0.994347	1.04521	1.08888	0.900837	1.06981	0.970502	0.981453	0.820734	1.04875	1.12705	0.985356	0.932029
0.5	0.971799	1.2122	0.954572	0.996043	1.01017	1.06353	1.28173	0.871073	1.16397	0.993852	0.88104	1.35014	0.82623	0.888779	0.892633	1.00979	0.979938	0.893227	0.975834	0.991405	0.996263	1.39638	0.876694	1.14238	1.01971	1.17895	1.29319	1.09287	1.11561	0.865141	1.11732	0.812823	1.01371	0.830982	0.957393	1.10688	1.03331	0.848826	1.03352	1.08203	0.899968	0.995301	0.905213	1.12643	0.768631	1.01679	1.16411	0.843268	0.9682
0.55	0.936912	1.18731	0.985037	1.11663	0.845451	1.17195	1.11753	0.829067	1.09053	1.05601	1.01746	1.28077	0.95014	0.936162	0.961849	0.95369	0.868587	0.763705	1.0801	0.897151	0.922237	1.26762	0.88815	1.09722	0.992456	1.3613	1.29603	1.07658	0.984301	0.834102	1.1096	0.971851	0.955237	0.75721	0.903181	1.07238	1.06045	0.778708	1.04684	1.12075	0.848333	1.12097	0.87878	1.07064	0.736987	1.03408	1.11914	0.899358	1.08935
0.6	1.10312	1.14188	1.06226	1.2717	0.898943	1.08327	1.10655	0.780182	1.14888	1.18318	1.14084	1.43283	1.03734	0.873099	1.08339	0.871428	0.887121	0.868497	1.07479	0.859728	1.01594	1.18781	0.914357	1.04307	1.00965	1.49743	1.19071	1.10861	0.921811	0.84344	1.0662	0.939831	1.02959	0.771253	0.931687	1.01462	1.18455	0.824819	0.977985	0.927073	0.859196	1.28461	0.875657	1.01831	0.754671	1.1423	0.863647	1.0282	1.04423
0.65	1.08855	1.07984	0.962713	1.33251	1.06486	1.02554	1.2155	0.939682	1.15846	1.19441	1.32206	1.38554	1.17501	0.905945	1.25112	1.03006	1.04856	0.871707	1.27352	0.934178	1.11604	1.16068	1.06929	0.947803	0.934972	1.28741	1.161	1.04444	0.935109	1.01638	1.05743	0.937993	1.01569	0.905899	1.07753	0.996856	1.04122	1.01708	1.05264	0.97115	0.909616	1.17451	0.857901	1.15877	0.843352	1.1253	0.96429	0.936498	1.13275
0.7	1.15794	1.13562	0.93275	1.38252	1.32849	0.991493	1.15366	1.05623	1.48202	1.05061	1.36837	1.3681	1.30223	0.936233	1.46212	1.03081	0.968979	0.821578	1.30962	1.21259	1.16114	1.11516	1.11168	0.889633	1.17641	1.21762	0.921406	1.0241	0.997152	1.05934	0.976848	0.937068	1.03242	0.888751	1.25501	0.890139	0.913704	1.24582	1.19512	0.916303	1.05138	0.999698	0.852641	1.34437	0.855086	1.3094	1.11818	0.87402	1.30106
0.75	1.31414	1.13758	1.12149	1.43923	1.3053	0.990406	1.06815	0.969729	1.40317	0.977628	1.44334	1.10944	1.36294	0.931863	1.71441	1.08858	1.01077	0.979462	1.26841	1.18883	1.03321	1.29833	1.16413	1.01601	1.30365	1.17623	1.20936	1.0025	0.945748	1.12618	0.934444	1.13367	1.1673	0.875797	1.25415	0.974295	0.940831	1.17041	1.00723	0.985069	1.19557	1.00006	0.742661	1.35282	0.918245	1.45892	1.12981	0.885205	1.23226
0.8	1.25311	1.08798	1.13341	1.33725	1.26371	0.839108	1.29089	1.10181	1.34475	1.15466	1.55197	0.828291	1.47914	1.0706	1.57507	1.28099	1.13996	1.07177	1.09702	0.964455	1.04167	1.33291	1.14673	1.14619	1.40656	1.17957	1.30722	0.938694	1.03131	1.14287	1.08401	1.3417	1.08678	1.23956	1.22023	1.06494	0.924003	1.43932	1.00106	0.936353	1.16502	0.862407	0.854831	1.11224	0.945389	1.40761	0.965345	0.979772	1.35307
0.85	1.30133	0.937229	1.10943	1.15629	1.07498	0.830359	1.26049	1.21348	1.08815	0.91958	1.2633	0.485845	1.63714	1.19023	1.71894	1.39096	1.20734	1.14251	1.00155	0.907441	0.896103	1.45837	1.23574	1.13661	1.50144	1.17243	1.0945	0.937432	1.04923	1.2963	1.10357	1.28224	1.08214	1.59458	1.26632	1.08457	0.993624	1.25477	1.12977	1.06604	1.17669	0.954117	1.02109	0.941016	0.976108	1.17869	0.893554	1.20331	1.40595
0.9	0.949543	0.912352	1.2368	0.733914	1.02398	0.721444	1.08805	1.30794	0.995024	0.68783	1.08123	0.282375	1.66818	1.26057	1.3924	1.32965	0.985466	1.12091	0.832221	0.844526	0.657264	1.13476	1.23957	1.18296	1.46895	1.04195	1.13013	0.924426	0.7818	1.11826	1.2997	0.906253	1.0458	1.24055	1.28012	1.16403	1.36769	0.878188	1.15467	1.15674	0.974011	0.693887	0.92614	1.02589	1.41727	1.18642	0.909025	1.54315	1.27562
0.95	0.694504	0.616712	1.08038	0.290242	0.650572	0.530543	0.663961	1.09911	0.759278	0.685518	0.733535	0.177598	1.13569	1.2972	0.633026	1.007	0.493234	1.04626	0.275078	0.711463	0.379129	0.478002	1.39336	1.12501	0.783844	0.445376	0.713132	0.794754	0.446872	0.779112	0.983068	0.642995	0.794721	1.18035	0.90043	1.25438	1.2429	0.653704	1.17115	1.20661	0.475842	0.660704	0.694134	0.548109	1.51693	0.922778	0.742671	1.40691	0.955618
1	0.535864	0.40292	0.690416	0.125401	0.303712	0.221954	0.338332	0.473314	0.352768	0.437633	0.344535	0.127576	0.467517	0.844711	0.3326	0.464971	0.186309	0.539778	0.127015	0.460888	0.185828	0.180688	0.863349	0.856175	0.378027	0.209645	0.437263	0.449409	0.241073	0.616084	0.537978	0.42973	0.474401	1.26107	0.46317	0.886068	0.778054	0.347308	0.880796	1.07923	0.202758	0.521153	0.4657	0.216536	1.29183	0.651431	0.374995	0.828265	0.506598
1.05	0.295094	0.190321	0.261314	0.070587	0.244387	0.0714828	0.290954	0.175454	0.25707	0.273631	0.190041	0.0655739	0.225038	0.318106	0.141444	0.158265	0.0899257	0.227365	0.0773766	0.191785	0.0840379	0.0930822	0.343258	0.287513	0.12185	0.108969	0.196358	0.161769	0.117403	0.195589	0.224725	0.208718	0.23022	0.899483	0.167611	0.685202	0.34417	0.126923	0.308036	0.763029	0.0603576	0.2323	0.248523	0.107648	0.553926	0.273251	0.160278	0.210404	0.161689
1.1	0.168585	0.0926059	0.121915	0.0392963	0.110316	0.0415336	0.188894	0.0834082	0.0914596	0.127096	0.121159	0.0752709	0.100949	0.143909	0.0716266	0.0708792	0.0345109	0.150342	0.0354563	0.0903389	0.0469485	0.0534072	0.148487	0.0877948	0.0656162	0.0589553	0.0668114	0.0753085	0.056639	0.0862933	0.0956296	0.091827	0.0976265	0.328359	0.0605349	0.322548	0.118663	0.069315	0.107781	0.322345	0.0233124	0.11133	0.0903214	0.0554715	0.206771	0.0887457	0.111149	0.0630444	0.0669826
1.15	0.100967	0.0456554	0.0936668	0.0248155	0.0500929	0.0229228	0.131568	0.0671983	0.0335091	0.0624464	0.0837972	ND	0.0406442	0.1176	0.0292777	0.0468223	0.0246212	0.0665281	0.0305255	0.059815	0.03166	0.0414504	0.0640488	0.0402494	0.0194389	0.0397143	0.0547583	0.0378699	0.0452557	0.041193	0.044379	0.0623708	0.056981	0.117803	0.0235375	0.15071	0.0641005	0.0527059	0.0575873	0.103978	0.0282583	0.0619124	0.0470368	0.0408988	0.119577	0.0399667	0.0642328	0.030522	0.0407354
1.2	0.0833603	0.0411348	0.0629873	0.0245105	0.0357069	0.0191336	0.100456	0.0523805	0.0277889	0.0364099	0.0531856	ND	ND	ND	ND	0.0214596	0.0212168	0.0246454	0.0250111	0.079973	0.0267999	0.0181992	0.168582	0.0349591	0.0181496	0.0245752	0.0327687	0.0320095	0.0412993	0.0307292	0.0294017	0.0366883	0.0318534	ND	0.0198882	0.139501	0.0426629	0.0206567	0.0247664	0.0761675	0.0364775	ND	0.0516148	0.0242442	0.060313	0.0273447	0.0394185	0.0219038	0.0379255
Diameter-normalised position	LBR_fluorescence intensity profile_control for Lam-KD_replicate 1
-0.25	0.88	0.56	ND	0.37	ND	ND	0.94	0.28	0.13	ND	ND	0.95	0.26	ND	0.19	ND	0.27	0.43	0.18	0.34	0.24	0.77	0.39	0.63	ND	ND	ND	0.87	0.24	0.22	0.26	0.15	ND	0.32	0.14	0.23	0.37	0.15	ND	0.53	0.26	ND	0.13	ND	0.24	ND	ND	0.32	0.3
-0.2	0.96	0.58	ND	0.58	ND	ND	0.97	0.41	0.26	0.19	ND	1.17	0.31	ND	0.32	0.95	0.29	0.44	0.24	0.37	0.43	0.71	0.36	0.61	0.28	0.56	0.59	0.78	0.2	0.29	0.32	0.22	ND	0.28	0.18	0.27	0.53	0.2	0.84	0.55	0.46	ND	0.16	ND	0.67	0.55	ND	0.43	0.31
-0.15	1.08	0.55	ND	0.47	1.06	ND	0.82	0.76	0.39	0.17	0.42	1.3	0.31	0.75	0.43	0.89	0.44	0.53	0.31	0.39	0.65	0.66	0.73	0.86	0.47	0.88	0.64	0.75	0.25	0.36	0.41	0.26	0.24	0.46	0.43	0.25	0.61	0.35	0.89	0.79	1.27	0.41	0.19	0.57	0.67	0.83	0.18	0.85	0.24
-0.1	1.09	0.86	0.63	0.51	1.35	0.41	0.86	1.29	0.6	0.45	0.56	2.14	0.81	0.82	0.68	1.03	0.8	0.75	0.49	0.37	0.83	1.34	1.17	1.09	0.67	1.31	0.67	0.91	0.57	0.92	0.77	0.77	0.59	1	0.62	0.42	0.9	0.95	1.37	0.8	1.29	0.59	0.22	0.4	0.97	0.96	0.27	1.43	0.44
-0.05	1.57	2.1	1.55	1.14	2.34	0.91	2	2.46	1.53	1.75	1.19	3.44	2.75	1.62	2.26	2.41	1.95	2.01	1.86	1.05	1.94	2.16	2.21	1.61	2.09	1.91	1.31	2.02	2.42	2.34	2.22	1.98	1.63	2.12	1.12	1.46	2.05	1.69	1.43	1.4	1.7	1.5	0.86	1.22	1.69	1.9	0.88	2.1	1.35
0	3.56	3.91	4.88	3.44	3.08	2.95	3.43	3.36	3.14	3.49	2.95	4.19	4.76	3.4	3.64	3.27	4.43	4.05	4.31	2.88	3.13	2.77	3.23	2.91	3.64	3.59	3.97	5.03	4.46	3.69	3.96	2.54	6.11	3.47	3.35	5.73	3.86	3.38	4.38	3.09	3.48	3.56	2.44	3.71	2.81	3.85	3.66	2.87	2.29
0.05	1.9	2.54	2.12	1.92	2.6	1.67	1.85	1.96	1.82	1.91	1.64	2.26	2.28	2.33	1.64	1.8	2.71	2.32	1.83	1.63	1.75	2.32	2.19	1.99	2.33	1.53	2.29	2.68	1.92	1.77	2.03	1.63	2.91	2.06	1.98	2.66	1.99	2.01	2.91	2.22	2.41	2.27	2.15	2.27	1.96	2.4	2.64	1.92	1.99
0.1	1	1.35	1.09	1.16	1.28	0.9	0.85	0.94	1.2	1.09	0.95	1.12	1.25	1.42	1.1	1.01	1.32	1.28	0.8	0.88	1	1.47	1.55	1.42	1.3	0.89	1.23	1.46	0.85	1	1.28	1.05	1.32	1.15	1.1	1.03	1.01	1.09	1.28	1.34	1.33	1.2	1.12	1.42	1.31	1.28	1.34	1.1	1.05
0.15	0.77	1.01	0.92	0.95	0.87	0.66	0.72	0.72	0.85	0.73	0.89	0.74	0.88	1.1	0.77	0.83	1.03	0.85	0.69	0.73	0.62	1.3	0.94	0.88	0.93	0.66	0.86	0.99	0.59	0.91	1	0.78	0.92	0.79	0.84	0.72	0.7	0.99	0.94	1.12	0.88	0.8	0.84	1.05	0.89	1.09	0.87	0.98	0.89
0.2	0.92	0.88	0.68	0.6	0.68	0.67	0.62	0.54	0.9	0.57	0.89	0.56	0.66	0.87	0.62	0.63	0.75	0.65	0.53	0.47	0.71	0.82	0.78	0.7	0.76	0.53	0.88	0.76	0.42	0.68	0.65	0.69	0.67	0.66	0.48	0.83	0.48	0.69	0.69	0.69	0.85	0.57	0.57	1.02	0.82	0.82	0.65	0.94	0.75
0.25	0.77	0.66	0.69	0.43	0.48	0.59	0.6	0.48	1.04	0.47	0.8	0.58	0.5	0.73	0.51	0.65	0.58	0.56	0.4	0.7	0.71	0.71	0.69	0.73	0.59	0.48	0.86	0.67	0.47	0.61	0.55	0.59	0.51	0.55	0.5	0.57	0.38	0.53	0.61	0.43	0.84	0.52	0.49	0.92	0.83	0.49	0.68	0.8	0.62
0.3	0.67	0.69	0.72	0.46	0.51	0.95	0.43	0.44	0.83	0.47	0.63	0.52	0.59	0.56	0.38	0.86	0.54	0.53	0.44	0.47	0.68	0.83	0.57	0.42	0.56	0.4	0.6	0.62	0.5	0.62	0.72	0.45	0.57	0.63	0.4	0.43	0.35	0.53	0.43	0.54	0.76	0.55	0.43	0.78	0.62	0.53	0.53	0.72	0.51
0.35	0.53	0.67	0.62	0.4	0.58	0.56	0.66	0.73	0.85	0.59	0.51	0.34	0.59	0.47	0.32	0.95	0.69	0.56	0.43	0.43	0.71	0.78	0.5	0.43	0.6	0.28	0.39	0.54	0.58	0.56	0.55	0.3	0.42	0.61	0.39	0.55	0.62	0.42	0.5	0.48	0.53	0.59	0.39	0.62	0.56	0.49	0.4	0.72	0.59
0.4	0.5	0.44	0.49	0.45	0.66	0.42	1.39	0.73	0.75	0.5	0.58	0.44	0.49	0.5	0.39	0.96	0.66	0.6	0.36	0.46	0.64	0.71	0.35	0.47	0.47	0.66	0.36	0.45	0.5	0.75	0.59	0.44	0.26	1.04	0.54	0.43	0.76	0.44	0.62	0.49	0.61	0.44	0.36	0.57	0.57	0.54	0.39	0.66	0.64
0.45	0.67	0.48	0.43	0.42	0.46	0.59	0.97	0.64	0.54	0.45	0.5	0.33	0.69	0.45	0.59	0.8	0.79	0.62	0.31	0.35	0.58	0.5	0.54	0.48	0.38	0.88	0.35	0.44	0.8	0.76	0.59	0.58	0.25	0.76	0.68	0.31	0.61	0.41	0.38	0.34	0.56	0.31	0.33	0.57	0.49	0.47	0.45	0.55	0.67
0.5	0.64	0.48	0.49	0.39	0.36	0.69	0.53	0.4	0.47	0.53	0.54	0.27	0.53	0.45	0.69	0.62	0.69	0.62	0.46	0.42	0.52	0.55	0.4	0.52	0.57	0.77	0.46	0.4	0.77	0.51	0.58	0.48	0.26	0.59	0.76	0.32	0.48	0.51	0.46	0.4	0.4	0.47	0.4	0.44	0.39	0.51	0.51	0.6	0.63
0.55	0.68	0.4	0.56	0.43	0.34	0.64	0.43	0.41	0.7	0.67	0.67	0.43	0.47	0.41	0.73	0.47	0.47	0.46	0.56	0.43	0.48	0.5	0.47	0.49	0.45	0.59	0.45	0.35	0.81	0.55	0.37	0.71	0.26	0.58	0.63	0.37	0.46	0.43	0.41	0.43	0.33	0.35	0.6	0.52	0.51	0.48	0.41	0.45	0.6
0.6	0.54	0.41	0.41	0.53	0.41	0.57	0.48	0.4	0.47	0.69	0.91	0.44	0.34	0.34	0.57	0.39	0.42	0.54	0.58	0.63	0.51	0.43	0.38	0.49	0.32	0.4	0.28	0.5	0.81	0.34	0.31	0.77	0.27	0.46	0.7	0.31	0.41	0.47	0.44	0.62	0.37	0.26	0.9	0.5	0.4	0.5	0.47	0.52	0.63
0.65	0.55	0.48	0.44	0.56	0.35	0.36	0.44	0.54	0.56	0.82	0.99	0.55	0.41	0.45	0.6	0.44	0.36	0.42	0.76	0.69	0.46	0.55	0.6	0.59	0.39	0.48	0.4	0.44	0.91	0.33	0.4	0.8	0.3	0.47	0.79	0.39	0.4	0.54	0.42	0.65	0.47	0.42	1.07	0.39	0.78	0.52	0.53	0.5	0.85
0.7	0.43	0.54	0.59	0.45	0.51	0.49	0.5	0.55	0.61	0.76	0.88	0.35	0.55	0.49	0.51	0.42	0.48	0.44	0.63	1.07	0.66	0.55	0.62	0.66	0.56	0.51	0.42	0.46	0.65	0.62	0.45	0.79	0.49	0.59	0.77	0.41	0.4	0.48	0.46	0.78	0.6	0.54	0.9	0.35	0.82	0.61	0.73	0.49	0.8
0.75	0.65	0.42	0.64	0.64	0.64	0.64	0.52	0.66	0.54	0.72	0.78	0.37	0.52	0.5	0.57	0.36	0.54	0.38	0.86	1.3	0.74	0.49	0.61	0.72	0.56	0.58	0.78	0.51	0.56	0.61	0.58	0.69	0.43	0.62	0.76	0.74	0.47	0.78	0.43	0.74	0.57	0.49	0.88	0.53	0.59	0.78	0.83	0.54	0.77
0.8	1.28	0.65	0.66	0.68	0.69	1.62	0.66	0.74	0.73	0.71	0.75	0.59	0.59	0.66	0.64	0.62	0.48	0.58	0.88	1.46	1.05	0.63	0.74	0.8	0.7	0.85	0.81	0.72	0.7	0.82	0.62	0.7	0.58	0.71	0.79	0.77	0.66	0.95	0.55	1.1	0.62	0.7	0.96	0.61	0.74	0.73	0.93	0.76	0.78
0.85	1.17	1.03	0.79	1.02	0.6	1.11	0.9	1.2	0.77	0.79	0.69	0.58	0.8	0.81	0.86	0.7	0.69	0.95	1.12	1.18	1.06	0.78	0.99	1.02	0.79	1.07	0.9	0.74	0.73	0.94	0.8	0.77	0.75	0.86	0.97	0.77	0.88	1.13	0.67	1.13	0.88	0.9	0.91	0.83	0.98	0.87	1.04	0.79	1.03
0.9	1.28	1.26	1.22	1.31	1.52	0.92	1.29	1.6	1.1	1.32	0.96	1.25	1.2	0.89	1.13	1.11	1.21	1.15	1.21	1.32	1.2	0.95	1.22	1.3	1.26	1.59	1.35	1.06	1.06	1.29	1.26	1.11	1.07	1	1.23	1.11	1.88	1.1	1.1	0.95	1.05	1.52	1.02	0.94	1.29	1.23	1.18	1.19	1.08
0.95	1.72	1.6	1.95	2.53	2.72	1.56	2.14	2.54	1.85	2.44	1.77	2.55	2.2	2.06	3.02	2.08	1.44	1.92	2.21	1.78	1.91	2.02	1.76	2.14	1.92	2.58	1.79	1.63	2.02	2.18	2.42	2.38	1.82	1.88	1.74	1.54	3.01	2.17	1.64	1.51	1.9	2.61	1.77	1.74	1.9	1.95	1.61	1.92	2.21
1	2.49	2.57	3.17	3.73	3.94	3.79	3.48	3.17	2.46	3.22	2.63	4.59	3.25	4.62	3.59	3.9	2.66	3.2	3.91	3.37	3.32	2.62	3.74	2.66	3.52	4.05	3.45	2.57	3.3	3.75	3.13	4.47	3.45	3.48	2.89	3.05	3.31	3.31	4.15	2.91	2.93	3.7	4.15	3.44	2.97	2.3	2.59	3.24	2.96
1.05	1.6	2.47	1.45	1.55	1.55	2.13	1.63	2.15	1.39	1.72	1.43	1.98	1.49	2.45	1.5	1.9	2.52	1.92	1.94	1.76	1.94	0.91	2.28	1.35	1.95	1.86	1.61	1.67	1.46	2.7	1.25	2.01	1.59	2.11	1.59	1	1.64	1.45	2.18	2.54	1.82	1.98	2.28	1.35	1.73	1.12	2.12	1.8	1.45
1.1	0.84	1.85	0.75	0.66	0.4	0.83	0.72	1.19	0.88	0.92	0.67	0.77	0.52	1.09	0.79	0.64	1.54	0.74	0.91	1.04	0.88	0.56	0.95	0.56	1.48	0.68	0.7	0.62	0.73	0.9	0.7	1.3	0.79	1.57	0.92	0.65	0.82	0.53	0.6	1.32	0.77	1.14	0.98	0.38	0.99	0.35	0.88	0.85	0.59
1.15	0.78	1.01	0.64	0.55	0.28	0.31	0.44	0.79	0.76	0.39	0.75	0.36	0.32	1.13	0.6	0.29	0.85	0.37	0.83	0.94	0.83	0.36	0.48	0.38	0.74	ND	0.5	0.36	0.63	0.88	0.54	0.85	ND	1.13	0.43	0.26	0.6	0.31	0.28	0.78	0.49	0.6	0.4	0.82	0.58	0.17	0.37	0.47	0.34
1.2	0.7	0.79	ND	0.36	0.2	0.22	0.48	0.96	0.44	0.23	ND	0.26	0.21	0.89	0.49	0.42	0.42	0.42	0.85	1.09	0.46	0.33	0.54	0.4	0.31	ND	ND	0.18	0.41	0.81	0.34	0.52	ND	0.92	0.32	0.32	0.29	0.2	0.17	0.52	0.28	0.31	0.3	ND	0.52	0.2	0.25	0.28	0.17
Diameter-normalised position	LBR_fluorescence intensity profile_Lam-KD_replicate 1
-0.25	0.272027	0.709968	0.291117	0.349608	0.283196	0.553001	ND	ND	ND	0.921606	0.694468	ND	0.230156	ND	ND	ND	0.0690764	ND	0.208863	0.215317	0.111011	0.186442	0.906457	0.0845347	0.409941	0.594561	0.116599	0.280414	0.16042	0.768348	ND	ND	ND	ND	0.116517	0.210843	ND	ND	0.219317	0.0847915	0.104904	0.686488	0.136179	ND	0.304822	0.39043	0.352461	ND	0.0757253
-0.2	0.128675	0.875545	0.229207	0.315528	0.514395	0.487905	ND	0.232512	0.308526	0.909714	0.679152	ND	0.335116	ND	ND	0.338927	0.152588	0.267846	0.228211	0.29488	0.0731817	0.264058	1.25997	0.125979	0.158588	0.888935	0.229699	0.645481	0.172835	1.11514	0.194442	ND	0.260457	ND	0.18043	0.242842	0.621112	0.381389	0.212022	0.152282	0.164498	0.726466	0.101803	0.118183	0.277021	0.306523	1.03527	0.451895	0.150414
-0.15	0.184216	0.74608	0.247887	0.417722	0.946416	0.556967	0.539339	0.261648	0.349974	1.12071	0.828995	ND	0.605956	0.125652	ND	0.254793	0.188334	0.773166	0.365259	0.493129	0.161839	0.429311	1.15472	0.170466	0.120562	1.70915	0.752731	1.01892	0.481699	1.07578	0.275666	0.320684	0.428053	0.191907	0.302508	0.64432	0.888933	0.301626	0.225121	0.171467	0.152715	0.995951	0.121868	0.291015	0.25466	0.205191	1.454	0.564928	0.160044
-0.1	0.210504	1.09193	0.485943	0.643694	0.979338	0.80476	0.536238	0.359441	0.369432	1.02968	0.863217	0.886466	0.958111	0.344147	0.40743	0.478477	0.198556	0.900255	0.490547	1.28074	0.367766	1.47196	1.71797	0.233489	0.30193	1.9189	0.869314	1.13721	0.596792	1.14303	0.390371	0.35418	1.28792	0.309401	0.678237	0.720372	1.07981	0.481846	0.344627	0.524166	0.31782	1.10151	0.309539	0.814572	0.445224	0.332603	1.01205	1.06916	0.514231
-0.05	0.854104	1.76079	0.523345	0.795068	1.31737	1.59757	1.77367	1.07048	1.18453	1.35912	1.38055	1.34185	1.42215	0.828754	0.915172	1.32586	0.765338	1.77166	1.46661	2.37098	1.05013	1.80087	2.73846	1.18857	1.3982	1.50664	2.10974	1.86114	0.811676	1.49353	1.43324	1.10389	1.64385	1.32742	1.46081	1.89135	1.9497	1.76938	1.17032	1.92571	1.30411	1.91145	1.41329	2.23887	1.91758	1.34661	2.04742	2.18733	1.63493
0	2.92846	3.08799	2.20051	2.04369	2.79542	3.02101	4.25062	2.93623	2.96452	2.68276	3.47195	3.08838	2.97169	2.33338	2.1608	3.95765	2.59548	2.84923	2.9729	2.48823	2.78756	5.21165	4.06241	3.36533	3.29188	2.83098	3.15403	4.30836	3.06975	3.74015	3.27988	2.64934	2.57047	3.10999	2.19827	2.84899	3.40568	2.9451	2.4082	2.93419	3.3614	3.4999	2.28785	3.95172	3.8126	3.14198	3.26139	4.52687	3.91309
0.05	1.2767	2.46646	1.45215	1.00409	1.83627	2.36374	2.14826	1.82975	1.67404	1.83084	2.26843	2.08296	1.6198	2.25808	1.83912	1.97487	1.68633	1.95569	2.0475	1.79317	1.42051	2.34101	2.2862	1.98724	1.85925	1.94102	1.6913	2.58039	2.29546	2.23682	2.30389	1.2863	1.50188	1.65392	1.46606	1.57203	2.41924	1.28608	1.63005	1.78713	1.45364	2.3414	1.75189	1.40285	1.97348	2.02641	1.29329	3.192	3.03059
0.1	0.703188	1.48921	0.858941	0.995291	1.14943	1.41159	0.908319	0.938009	0.867338	1.2102	1.23789	1.33546	1.06428	1.40119	1.15066	1.58052	0.770062	1.01026	0.86257	1.414	0.807956	1.06849	1.04904	1.10618	1.26713	1.15674	1.05618	1.32687	1.1709	1.25531	1.0355	0.950496	1.05794	1.01528	0.952131	0.944068	1.22576	0.973422	1.12218	1.23813	0.972227	1.2165	1.07616	1.07963	1.01121	0.978623	0.904424	1.13593	1.69963
0.15	0.89042	0.926029	0.921005	0.972594	0.817509	0.753011	0.893155	0.691766	0.627181	1.03651	0.690928	1.39464	1.07717	1.26791	0.970449	1.42901	0.524345	0.535028	0.79432	1.08282	0.868001	0.867011	0.57229	0.657725	1.04677	0.862912	0.880935	0.900992	0.941975	0.979743	0.847537	0.700657	0.932296	0.932511	0.815684	0.932172	0.876312	0.747747	1.01561	0.630026	0.895527	0.755041	0.801142	1.21723	0.623977	0.970236	0.602419	0.9637	1.07935
0.2	0.835482	1.00152	0.894091	0.924432	0.955934	0.653557	0.87018	0.850543	0.612388	0.862419	0.793839	1.03904	0.842089	1.05374	0.679685	0.958466	0.300436	0.62605	0.645937	0.77081	0.84606	0.987819	0.57795	0.637876	1.04431	0.853934	0.703248	0.72866	0.638029	0.595172	0.674108	0.93141	0.797884	0.663188	0.779323	0.609693	0.705048	0.804529	0.783388	0.645957	0.891038	0.798783	0.623947	0.725895	0.752601	0.915089	0.664432	0.659648	0.919186
0.25	1.19316	0.64413	0.777582	0.838663	1.02879	0.49823	0.895568	1.0002	0.668362	0.759794	0.667818	1.11302	0.917086	0.749353	0.463346	0.601151	0.359166	0.707011	0.581648	1.01751	0.589993	0.487858	0.484947	0.46972	0.975951	0.586581	0.825876	0.809567	0.5928	0.432234	0.561757	0.90763	0.634494	0.641517	0.794317	0.508255	0.686755	0.505856	0.896297	0.513717	0.730234	0.638955	0.513882	0.659696	0.953217	0.782163	0.588992	0.571716	0.581881
0.3	1.08871	0.663783	0.708021	0.833835	0.687544	0.514189	0.824	1.23595	0.644373	0.634404	0.508509	0.709004	0.520604	0.731126	0.648867	0.46223	0.23867	0.63184	0.454746	0.695842	0.70912	0.460491	0.383413	0.579724	0.680526	0.467554	0.710746	0.51176	0.410422	0.447416	0.364115	0.548148	0.724647	0.516451	0.797066	0.484886	0.554902	0.533109	0.602669	0.477573	0.543526	0.69943	0.716159	0.538956	0.77317	0.677729	0.810884	0.499255	0.499391
0.35	0.692532	0.61691	0.630267	1.00253	0.463376	0.532131	0.553795	0.714729	0.830155	0.620746	0.496856	0.845021	0.554053	0.893232	0.534365	0.397996	0.215438	0.467203	0.396886	0.609322	0.528298	0.384999	0.42945	0.479878	0.598078	0.562296	0.650017	0.44976	0.283433	0.464363	0.409567	0.41968	1.1393	0.487052	0.531669	0.442532	0.547205	0.549084	0.506823	0.416078	0.393055	0.609308	0.593111	0.642871	0.710367	0.998958	0.460673	0.506359	0.526207
0.4	0.599645	0.550409	1.15771	0.894043	0.42313	0.487181	0.639051	0.549836	0.826823	0.501285	0.532111	0.551635	0.543803	0.945634	0.757266	0.245095	0.22758	0.442108	0.752273	0.432604	0.712972	0.332396	0.491874	0.499644	0.516944	0.467896	0.605127	0.393202	0.412467	0.54133	0.573006	0.411436	1.00088	0.473631	0.831803	0.414782	0.467433	0.633893	0.44282	0.396379	0.639132	0.602412	0.546636	0.451194	0.352198	0.752407	0.426863	0.416454	0.470045
0.45	0.646792	0.645211	1.51338	0.694105	0.425147	0.39577	0.542326	0.671919	0.695017	0.626454	0.407811	0.450588	0.594736	0.662092	0.930963	0.341068	0.46402	0.558851	0.689051	0.368271	0.802317	0.350854	0.76708	0.496535	0.515892	0.519429	0.589383	0.398809	0.356673	0.676376	0.764394	0.668199	0.629527	0.769716	0.860042	0.514309	0.47693	0.734096	0.558711	0.3688	0.656028	0.442364	0.598275	0.434341	0.604137	0.503328	0.423437	0.37825	0.554364
0.5	0.600776	0.671276	0.871457	0.50884	0.384646	0.381982	0.5716	0.619935	0.932775	0.748463	0.408966	0.365851	0.770263	0.316218	1.04073	0.389558	0.537433	0.636016	0.767264	0.386915	0.866694	0.449477	0.826024	0.573539	0.57521	0.572899	0.510567	0.430116	0.351512	0.550554	0.542663	0.842736	0.643534	0.752745	0.799378	0.657093	0.441217	0.688932	0.490648	0.380448	0.793873	0.419284	0.538816	0.491306	0.715676	0.491533	0.454859	0.492451	0.364822
0.55	0.501832	0.506853	0.776108	0.483232	0.617626	0.298881	0.429978	0.499641	0.843882	0.654688	0.553549	0.490772	0.63867	0.419333	1.06194	0.848261	0.967069	0.553821	0.620039	0.349103	0.739864	0.266297	0.897587	0.718271	0.527458	0.917551	0.579636	0.403617	0.485691	0.609912	0.800062	0.455708	0.726594	0.625199	0.751709	0.582607	0.438144	0.880625	0.576409	0.480314	0.667624	0.452475	0.584701	0.355356	0.550724	0.519182	0.605879	0.44929	0.310336
0.6	0.733597	0.54439	0.586228	0.597544	0.560909	0.266018	0.482591	0.652879	0.610922	0.519836	0.627696	0.402503	0.686799	0.392904	0.754291	0.681002	0.980854	0.551543	0.387562	0.267834	0.674524	0.280107	0.741739	0.567139	0.491097	0.732513	0.595755	0.395125	0.706433	0.50673	0.690043	0.692391	0.850176	0.814103	0.522298	0.726852	0.467733	0.629827	0.621319	0.350985	0.617748	0.59829	0.652569	0.641794	0.503879	0.393494	0.788494	0.524593	0.352115
0.65	0.771345	0.459686	0.750606	0.617424	0.557775	0.585565	0.623294	0.714844	0.631979	0.685369	0.734836	0.540202	0.708189	0.514796	0.541383	0.4417	1.27195	0.583605	0.54734	0.346499	0.643573	0.42355	0.554973	0.551595	0.495478	0.730803	0.633711	0.564266	0.92771	0.454301	0.529577	1.22074	0.781236	0.668619	0.59402	0.633592	0.58799	0.561863	0.584528	0.543179	0.739258	0.43588	0.73652	0.643032	0.523254	0.486899	0.754131	0.389537	0.409556
0.7	0.679061	0.638357	0.804006	0.685159	0.599647	0.689174	0.676615	0.789848	1.00434	0.754171	0.636645	0.683785	0.691622	0.613677	0.52216	0.367013	1.4664	0.515096	1.00821	0.551554	0.722876	0.451849	0.434687	0.73812	0.767355	0.778915	0.607283	0.891846	1.04207	0.43144	0.994091	1.38699	0.519347	0.651569	0.828554	0.787715	0.577394	0.744843	0.776791	0.496244	0.748236	0.478303	0.721176	0.819337	0.565487	0.549858	0.77877	0.338152	0.47489
0.75	0.687405	0.560997	0.577626	0.847183	0.736095	0.702678	0.462028	0.634994	0.915716	1.10176	0.737147	0.796516	0.675134	0.620854	0.586391	0.410339	0.995103	0.720774	0.835453	0.721444	0.836363	0.586141	0.700855	0.675031	0.780892	0.64712	0.656249	0.670997	0.832627	0.520058	0.839074	1.27613	0.567366	0.81815	0.693106	1.0522	0.754531	0.690772	0.781548	0.613925	0.631277	0.589223	0.662307	0.875467	0.846257	0.654062	0.670662	0.341861	0.463189
0.8	1.05353	0.822973	0.614905	1.38523	0.891011	0.888617	0.509472	0.677227	0.828423	1.02673	0.841779	0.586942	0.678935	0.543731	0.882218	0.647752	0.967007	1.0861	1.08103	0.804026	0.86752	0.697254	0.855774	0.760563	0.909033	0.952894	0.95394	0.634226	0.781896	0.59376	0.612803	1.06215	0.838832	1.22285	0.662493	1.04213	0.852496	1.09642	1.12687	0.92003	0.8281	0.477643	0.732831	0.951061	0.947179	1.07823	0.728384	0.501228	0.508167
0.85	1.63608	1.02528	1.03051	1.29943	1.21199	1.35672	0.873397	0.841341	1.18199	1.12906	0.740785	0.642425	0.814092	0.930939	0.906438	0.661354	1.04304	0.992322	1.2519	1.20998	1.11912	0.802788	1.21511	0.806546	0.872058	1.23316	1.37866	0.681596	0.886279	0.504435	0.805325	1.09772	0.928828	1.12938	0.977496	1.19039	0.85432	0.999126	1.35967	1.0288	0.779191	0.704705	1.02157	0.841412	0.849574	1.06812	1.04081	0.752869	0.660288
0.9	0.864333	1.12062	0.82625	1.06104	1.67029	1.31583	0.825838	1.01232	1.22824	1.33394	1.39375	0.667644	1.03334	1.37214	1.34617	0.811233	1.36426	1.29605	1.46082	1.30941	1.54356	1.23168	1.14509	1.25746	1.07481	0.848803	1.40125	1.04799	1.31462	0.992365	1.04962	1.13304	1.09258	1.25379	1.30037	1.69418	1.1274	1.15132	1.69954	1.51888	1.3734	1.37724	1.40281	1.1759	0.865234	1.35224	1.59723	1.10065	0.92013
0.95	1.34443	1.50346	1.26852	1.74478	1.96837	2.10153	1.59437	1.79709	1.34765	1.36309	2.09314	1.16531	1.89902	1.38035	1.44672	1.7925	2.55513	2.41726	1.68157	2.13492	1.74549	2.19773	1.8059	2.56856	1.79178	1.76065	1.96458	2.16357	1.92861	2.43568	1.81149	1.23794	1.66332	1.88212	1.86353	2.16221	2.05357	1.59454	1.50017	3.35089	2.03663	1.87749	2.77036	2.12298	1.60141	1.61223	1.86304	2.17833	1.89883
1	2.30137	2.17245	2.74188	2.71323	2.82538	3.31659	3.70817	2.34	2.07412	2.18036	2.85517	3.62791	2.37528	2.85741	3.2351	3.44011	2.77195	3.99115	2.43799	4.3842	3.2836	2.76774	3.67154	3.5716	1.93013	2.74992	2.3506	2.19781	2.73664	3.70952	3.09213	2.64765	2.50951	2.67949	2.91662	2.67713	2.98423	4.96978	2.86282	4.43519	3.27397	4.0537	3.35821	3.01939	3.72422	2.47769	4.41405	4.17253	2.79352
1.05	1.22857	1.24601	1.05171	1.18387	1.26107	1.0955	2.41659	1.65089	1.13375	1.16963	1.35781	1.56159	0.738807	1.66617	1.65596	1.53493	1.0308	2.00277	0.825094	1.8621	1.58496	1.42096	1.79205	1.85009	0.98526	1.2223	1.40893	1.53569	1.64583	1.2042	1.79023	2.29174	1.60749	2.02299	1.0967	1.77504	1.88383	3.38977	1.63068	2.48054	1.80125	2.61319	2.15526	0.985573	3.44037	1.43289	2.15221	1.62319	1.77438
1.1	0.662072	0.761459	0.590899	0.796914	0.484724	0.378677	0.918887	1.27114	0.660632	0.30334	0.581968	1.34756	0.317579	0.688749	0.480433	1.04524	0.870812	0.646172	0.457183	0.505689	0.450233	1.0429	0.697053	0.890648	0.779359	0.769566	0.690409	0.816238	1.01062	0.375568	0.875857	1.40841	0.879109	1.33225	0.506804	0.865679	0.878186	1.51728	0.831406	1.40994	1.17647	1.73126	1.35663	0.323051	2.31331	0.393035	0.891966	0.2413	1.13908
1.15	0.569612	0.514665	0.595692	0.654037	0.362867	0.190189	0.727505	1.13429	0.287869	0.202532	0.27112	ND	0.26738	0.472191	0.305083	0.834533	0.823806	0.391803	0.449353	0.231466	0.283373	0.840237	0.50049	0.773131	1.24005	0.284027	0.50888	0.576216	0.925909	0.238757	0.979333	1.05672	0.547429	1.10346	0.402719	0.587281	0.25166	1.13215	0.811996	1.39435	0.732899	0.995868	1.08235	0.2295	1.72914	0.171184	0.517288	0.22875	0.971234
1.2	0.360591	0.347761	0.357841	0.226351	0.305719	0.231991	0.867883	1.01313	0.327184	0.109064	0.40872	ND	ND	ND	ND	0.647626	1.28185	0.35099	0.517131	0.155186	0.297679	0.400516	0.768516	0.541421	0.805118	0.114238	0.255096	0.474928	1.02021	0.224017	0.709776	0.580866	0.255086	ND	0.392473	1.01173	0.260907	0.988525	1.52206	1.36694	0.757681	ND	0.919174	0.289534	0.885305	0.330995	0.159741	0.173101	0.737933
Diameter-normalised position	H4_fluorescence intensity profile_control for LBR-KD_replicate 1
-0.25	0.0441172	ND	0.0382895	ND	0.0370104	ND	0.0394214	ND	ND	ND	ND	0.0476405	0.0630465	ND	ND	ND	ND	ND	ND	ND	0.0375271	0.0361549	ND	0.0364788	ND	0.0655886	0.0342197	0.0336553	0.0266182	0.0377402	0.0318875	0.0209537	0.0338068	0.0437858	0.0336937	ND	0.0455033	ND	0.0207811	ND	ND	ND	ND	ND	ND	0.0169499	ND	0.0130746	0.0263573
-0.2	0.04851	ND	0.0407196	ND	0.0569811	ND	0.0566113	ND	ND	0.0663735	0.0606471	0.0493729	0.0563575	ND	ND	0.0544358	ND	ND	ND	ND	0.0438475	0.0401221	ND	0.0450774	ND	0.0685416	0.0397788	0.0272085	0.0363456	0.0340662	0.0380559	0.0226384	0.0359746	0.0633152	0.0475559	0.0543766	0.0430474	0.0459731	0.025846	0.0416344	0.0428534	ND	ND	ND	ND	0.0207053	ND	0.0195845	0.0224632
-0.15	0.0485325	ND	0.0513192	ND	0.0807149	0.0699535	0.103567	0.0528014	0.0611624	0.0666304	0.0784654	0.0557891	0.052507	ND	0.0726722	0.073601	ND	0.0472692	0.0563654	ND	0.0488581	0.0400608	0.0494362	0.0598017	0.0454968	0.0827958	0.0442261	0.0466832	0.0445346	0.0365859	0.0663364	0.0327298	0.0434385	0.0811297	0.067675	0.050533	0.0439172	0.0571039	0.0359386	0.0372372	0.0401425	0.0360817	ND	ND	0.0408384	0.0294227	ND	0.026368	0.0198311
-0.1	0.0597063	0.0826948	0.0734775	0.112617	0.122272	0.0848896	0.146613	0.066375	0.069743	0.102395	0.113218	0.0699209	0.0531538	0.0971666	0.134558	0.0926009	0.0652654	0.0592962	0.0844222	0.0889204	0.062871	0.0518398	0.0545237	0.0810504	0.058615	0.112086	0.0758549	0.0611717	0.0669477	0.0524085	0.0762163	0.0332511	0.0857291	0.104194	0.0744173	0.0807359	0.048505	0.0741885	0.0405752	0.0711347	0.0359289	0.0596663	0.0594813	0.0367506	0.0549081	0.0513437	0.0511206	0.0587171	0.0413749
-0.05	0.11465	0.145483	0.135132	0.141522	0.168616	0.168885	0.201002	0.0902137	0.15986	0.187278	0.216034	0.119566	0.0674411	0.0977931	0.281464	0.162294	0.129587	0.107504	0.167164	0.155862	0.107522	0.101246	0.0882311	0.115184	0.105451	0.244173	0.195929	0.106868	0.123615	0.10893	0.0848591	0.0516511	0.105098	0.140798	0.137723	0.107529	0.0968224	0.133035	0.0664026	0.130803	0.092569	0.116345	0.0964264	0.0861678	0.0640125	0.0952714	0.0583301	0.15168	0.0986327
0	0.420639	0.408643	0.39941	0.317664	0.440525	0.350747	0.375728	0.322048	0.366812	0.4102	0.481597	0.326714	0.262139	0.261782	0.652348	0.397644	0.248873	0.326193	0.292831	0.403611	0.285061	0.367071	0.372713	0.322224	0.453024	0.718553	0.507612	0.307994	0.344122	0.358687	0.226035	0.205848	0.306265	0.411284	0.410239	0.275207	0.330359	0.209737	0.236022	0.399579	0.276104	0.287854	0.346776	0.442405	0.357484	0.404687	0.434932	0.523323	0.477172
0.05	0.89038	0.675433	0.684595	0.50919	0.762599	0.801956	0.765021	0.577099	0.585333	0.701153	0.857224	0.671074	0.542287	0.532684	0.946664	0.666916	0.430972	0.622011	0.579363	0.617333	0.767886	0.756676	1.32274	0.769626	0.979383	1.23772	0.850344	0.777132	0.712031	0.804237	0.456723	0.646791	0.726051	0.678214	0.858703	0.572292	0.710469	0.567398	0.527329	0.84946	0.575434	0.82218	0.776734	1.00216	0.812068	0.99652	1.22562	1.06504	1.12675
0.1	0.952186	0.772201	0.981715	0.730249	1.02826	1.14387	1.12441	0.788234	0.802614	1.03915	0.799888	0.961745	0.65628	0.910074	0.895578	0.805311	0.495905	0.940988	0.80159	0.97128	1.42422	0.736309	1.27113	1.1058	1.2606	1.0056	1.00799	0.922057	1.07879	1.13123	0.731304	1.13898	1.04208	0.996631	1.22202	0.806587	1.01386	1.12025	0.905354	1.02594	0.869067	1.11504	0.893942	1.203	1.12484	1.28057	1.65722	1.16304	1.39591
0.15	1.0041	0.795842	1.33556	0.990489	0.996702	1.27008	1.13532	0.847282	1.02547	1.04863	0.763122	1.05255	0.871103	1.28431	0.856073	0.80773	0.850801	1.14741	0.965487	0.99268	1.56578	0.842626	0.988463	1.14641	1.46049	1.02726	1.04413	1.14951	1.17894	1.16085	0.971192	1.3236	1.01975	1.2437	1.128	0.944729	1.17522	1.34428	1.19558	1.32147	1.17895	1.31666	0.991241	1.03047	1.36253	1.54939	1.53294	1.28328	1.56654
0.2	1.03896	0.949377	1.30499	1.20571	1.01644	1.25607	1.19379	0.81082	1.11709	1.07478	0.959817	0.918788	0.898874	1.28528	1.05221	0.910441	1.0294	1.12347	0.99304	0.925334	1.17405	0.989373	1.01811	0.880273	1.3456	1.15627	0.779166	1.43779	1.28351	1.24477	0.9795	1.58519	1.14112	1.2161	1.09428	0.888491	1.25779	1.47757	1.19337	1.35768	1.20133	1.31977	1.111	0.917897	1.16023	1.45995	1.27123	1.11289	1.46662
0.25	1.08554	1.02784	1.15292	1.2834	1.03947	1.07591	1.1924	0.960945	1.09179	1.15581	0.949683	0.939833	0.865471	1.0181	1.15346	1.05055	1.21556	0.991973	0.870262	0.845952	0.764525	1.06156	1.16812	0.754575	1.20582	1.32995	0.716657	1.37983	1.34024	1.10006	0.920364	1.52349	1.21614	1.22234	1.29084	0.955566	1.09081	1.27713	0.978163	1.17823	1.03845	1.39389	0.993841	0.932269	0.995057	1.41824	1.263	0.92866	1.31626
0.3	1.10589	1.24723	1.01631	1.13114	1.06503	0.890215	0.975573	1.03271	1.03734	1.11545	1.17135	1.09573	1.00157	0.781332	1.19497	1.1619	1.27635	0.944168	0.916673	1.07069	0.756198	1.09639	1.17542	0.851749	1.11689	1.09633	0.854908	1.28883	1.25113	0.867448	0.997747	1.30668	1.28189	1.04229	1.3814	1.13997	0.909179	1.07766	0.740894	0.954808	0.998295	1.43113	0.932157	0.959975	0.828285	1.58842	1.09184	0.873845	1.50004
0.35	1.19758	1.15172	0.971987	0.880406	1.05569	0.891796	0.902619	1.06385	0.991754	1.05517	1.13055	1.14382	1.05611	0.849655	1.13244	1.04869	1.08788	0.981884	0.944453	1.15191	0.979154	1.1696	1.01866	0.90492	1.07193	0.898718	1.09888	1.26323	1.13839	0.866217	0.905012	1.10785	1.23422	1.00392	1.1435	1.17049	0.962102	0.96697	0.786292	0.893581	0.977216	1.33826	1.08725	1.04937	0.833014	1.24252	0.753072	0.926417	1.50866
0.4	1.27227	1.03931	1.02391	0.928838	1.12343	0.964138	0.904093	1.21605	1.01321	0.904984	1.04639	1.18859	1.00966	0.944089	1.01458	1.055	1.00473	1.07545	0.853411	1.1193	1.06866	1.27965	0.97417	0.94851	1.09718	0.711881	1.16588	1.17728	1.17671	0.79789	0.90366	0.908175	0.905014	0.978677	0.91532	1.16849	0.924341	0.997204	0.93418	1.03489	0.972278	1.24071	1.24492	0.94441	0.849665	0.884941	0.788747	0.868684	1.2861
0.45	1.22557	0.933405	1.11853	1.08892	1.26674	1.15031	1.01084	1.37859	1.0262	0.836843	0.999659	1.14441	0.970485	1.23418	0.981684	1.12149	1.07877	1.0816	0.855259	1.10836	1.10064	1.19493	1.02803	0.935605	1.08265	0.75541	1.23088	1.02166	1.05432	0.838002	0.90604	0.843086	0.970767	1.02288	0.915626	1.20738	0.889242	0.971319	1.13255	1.12195	0.957887	1.01046	1.27438	0.941339	0.831326	0.907527	0.846044	0.924994	1.2612
0.5	1.12102	0.891808	1.05366	0.925303	1.42798	1.41072	0.959017	1.22207	0.9958	0.841405	1.10487	1.0907	1.05796	1.32633	0.907999	1.29503	1.05135	1.11106	0.910814	1.1214	0.96504	1.13287	1.36277	0.865171	1.01509	0.795523	1.13468	1.10237	0.851469	0.868767	0.751011	0.89181	1.0445	1.04535	0.947319	1.02897	0.894068	0.924845	1.03671	1.04509	0.928193	0.869749	1.25308	0.975058	0.856408	0.894883	0.895845	0.945637	0.894901
0.55	1.27006	0.986059	1.16212	1.1145	1.29142	1.35409	0.940858	1.0799	1.1166	0.792153	1.02905	1.07135	1.0895	1.2326	0.910844	1.4341	1.02054	1.12602	0.892708	1.12706	0.940258	1.01784	1.23519	0.889562	0.992338	0.921943	0.955679	1.24114	0.861224	1.04718	0.872759	0.794125	1.18862	1.06633	0.94042	0.980795	0.845427	0.940843	1.03548	1.07875	0.973461	0.851887	1.01623	1.06372	0.825532	0.805557	0.820235	1.02191	0.758468
0.6	1.31905	1.12243	1.25745	1.07308	1.15416	1.20554	0.958333	0.989096	1.07925	0.884585	0.933576	0.888889	1.25245	1.14407	0.897323	1.44918	1.2734	1.22769	0.823574	1.10889	0.969094	0.853976	0.842361	1.01026	1.04414	1.0377	0.89842	1.1188	0.952953	1.12412	0.873843	0.800416	1.11121	1.03729	1.10547	0.997225	0.778536	1.09666	1.05335	1.02539	1.00703	0.901938	0.856112	1.10234	0.815322	0.88781	0.747838	1.04569	0.676385
0.65	1.17559	1.0631	1.31483	1.20145	1.07935	1.1444	0.99465	1.19724	1.19669	0.9993	0.932077	0.897262	1.31376	1.17022	1.08796	1.09111	1.39274	1.2635	0.883803	1.09104	0.933206	0.85508	0.66311	1.2892	1.01919	0.9739	0.8963	0.929341	0.864313	1.07137	1.00906	0.89731	1.14423	0.912538	1.01629	0.966457	0.91537	1.1953	1.2018	1.06223	1.02941	1.02584	0.887277	1.11609	1.03426	0.849363	0.753287	1.12161	0.742495
0.7	1.17237	1.10056	1.22691	1.3384	1.07408	1.08861	1.01535	1.18209	1.29834	1.20417	1.20138	0.889787	1.25602	1.18479	1.25407	1.03519	1.32154	1.26825	1.00366	1.11851	0.650873	0.95833	0.758893	1.57714	0.937186	0.896755	1.04718	0.853601	0.767872	1.1072	1.43649	0.920453	1.0231	0.875559	1.01982	1.22445	1.05669	1.18665	1.48771	1.13498	1.06362	1.08559	0.997436	1.17553	1.13415	0.895172	0.941971	0.98982	0.777596
0.75	1.11348	1.02523	1.14113	1.20486	1.01845	0.997139	1.04701	1.21211	1.20922	1.25944	1.33388	1.0719	1.21099	0.995165	1.13181	1.02099	1.18709	1.27154	1.1268	1.03644	0.961672	0.9497	0.876656	1.31512	0.886151	0.918655	1.12068	0.884434	0.919561	1.11023	1.59119	1.00869	1.11283	0.932043	1.00928	1.34753	1.32144	1.12087	1.60672	1.12074	1.08093	1.01628	1.07022	1.0926	1.16492	0.743523	0.850991	0.888305	0.746317
0.8	0.819139	1.00096	0.921443	1.05457	0.98442	0.894511	1.14645	1.26752	1.03883	1.29011	1.00691	1.24149	1.08247	0.939291	1.14181	1.01772	1.12684	1.03804	1.30318	0.980685	1.21027	1.00753	1.03447	1.11109	0.812784	1.10758	1.04524	0.925278	1.06529	1.08625	1.46687	0.988822	1.10267	1.15133	0.793145	1.20925	1.28598	1.10316	1.31796	1.19032	1.30228	0.984789	1.10463	1.19452	1.30652	0.69042	1.03249	1.14212	0.598845
0.85	0.69169	1.18487	0.901103	1.07613	0.962096	0.832224	1.13163	1.17495	1.03012	1.3384	1.1408	1.21594	1.23643	1.01087	1.03925	1.06273	1.26205	0.918532	1.8234	1.02931	1.32733	1.17896	1.03855	1.23845	0.755101	1.22326	1.29611	0.868485	0.949826	1.16103	1.34964	1.12684	0.890036	1.23834	1.01565	1.17343	1.23047	1.02136	1.09629	1.28415	1.29358	0.867434	1.24135	1.20333	1.52016	0.750048	1.1971	1.2717	0.470538
0.9	0.609546	1.37461	0.744592	1.10234	0.795373	0.755928	1.1278	1.08674	0.970851	1.23766	1.10525	1.1396	1.28536	0.980623	1.00752	0.998245	1.0166	0.894558	2.00435	1.13169	1.09527	1.23616	1.00601	1.13763	0.81187	1.11569	1.35297	0.880802	1.15925	1.26809	1.44637	1.05245	0.726147	1.11053	0.989612	1.09413	1.28199	0.803717	0.913995	1.29403	1.12592	0.636827	1.15152	1.02582	1.30935	0.920316	1.21847	1.03417	0.695224
0.95	0.640878	1.13635	0.46451	0.756985	0.545001	0.637179	0.965874	0.663733	0.847673	0.775989	0.95532	0.99936	1.02193	0.789889	0.847815	0.743722	0.679994	0.655155	1.25252	0.920865	0.910059	1.12369	0.831497	0.871016	0.686765	1.0686	0.908488	0.576799	0.96214	0.922708	1.02998	0.816125	0.785323	0.79841	0.771929	0.799992	0.985433	0.505945	0.640303	1.18589	1.03448	0.583725	0.790571	0.761004	0.821373	0.787762	0.767826	0.804661	0.745974
1	0.363412	0.557368	0.2812	0.471315	0.270709	0.417762	0.555745	0.331685	0.609482	0.388711	0.627566	0.50693	0.591411	0.374208	0.39601	0.415292	0.355392	0.326737	0.444321	0.579681	0.577565	0.64175	0.458694	0.439539	0.399604	0.495019	0.49042	0.270569	0.39493	0.394368	0.529144	0.344672	0.51517	0.461424	0.356319	0.358524	0.493458	0.319161	0.360205	0.652502	0.559299	0.307799	0.325173	0.301292	0.424697	0.415242	0.347203	0.516418	0.382848
1.05	0.125304	0.209111	0.153638	0.188336	0.139186	0.1864	0.308521	0.136466	0.361789	0.173108	0.30545	0.234754	0.243701	0.12613	0.163403	0.179475	0.135251	0.137452	0.1591	0.212056	0.222183	0.281755	0.145005	0.160461	0.182396	0.186419	0.160021	0.109572	0.121705	0.163271	0.166564	0.128648	0.198039	0.194013	0.139566	0.134999	0.183378	0.158214	0.153698	0.216836	0.197088	0.110791	0.142528	0.131126	0.0964914	0.115977	0.0858892	0.245828	0.13871
1.1	0.0772006	0.11999	0.10112	ND	0.0711186	0.146181	0.17494	0.0812653	0.217098	0.0724463	0.170465	0.115364	0.129308	0.069936	0.0674493	0.0990306	0.0995456	0.0792108	0.0618466	ND	0.109546	0.151225	0.0790898	0.0762376	0.0988352	ND	0.067276	0.0700346	0.051477	0.0717242	0.135443	0.072843	0.0921776	0.0892304	0.0959928	0.0689411	0.0906996	0.0768288	0.0858802	0.0844711	0.0993595	0.0913878	0.0802158	0.141727	0.0613206	0.0405309	0.0426937	0.107241	0.0449806
1.15	0.0487808	ND	0.0601322	ND	0.049833	0	0.0816912	0.0532934	0.125354	0.0540071	0.122771	0.0756313	0.0903653	ND	0.0555341	0.0679362	ND	0.0747836	0.0465582	ND	0.053536	0.0852544	0.0561128	0.0534409	0.0605263	ND	0.046388	0.058349	0.0383061	0.0567542	0.0677304	0.0539553	0.0482406	0.0604501	0.0580739	0.0607978	0.0586017	0.0704782	0.0615984	0.0482024	0.0625528	0.0712693	0.0659158	ND	ND	0.0231638	ND	0.0894615	0.0268396
1.2	0.0449208	ND	0.0438051	ND	0.0540502	0	0.0725265	ND	0.105001	ND	ND	0.0574253	0.0607407	ND	0.0620945	0.0587154	ND	0.087426	ND	ND	0.0472988	0.0741503	ND	0.0445256	ND	ND	0.033499	0.0519377	0.0306273	0.0475419	0.0416733	0.0427371	0.052686	0.0530227	0.061917	0.0379845	0.0469871	ND	0.0532375	0.0450854	ND	ND	ND	ND	ND	0.020164	ND	0.0469372	0.0226796
Diameter-normalised position	H4_fluorescence intensity profile_LBR-KD_replicate 1
-0.25	ND	0.0298211	ND	0.0706793	0.0352391	ND	ND	0.0112856	ND	0.0215214	ND	ND	0.00898275	0.0332707	0.0103862	0.0457401	ND	ND	0.0244602	0.0133823	0.0341385	0.0286251	0.0213479	ND	ND	0.0507348	ND	0.0407369	0.049147	0.0241073	ND	ND	ND	ND	ND	0.0362303	0.020854	0.0241048	0.0569287	ND	0.0384641	ND	ND	ND	0.0617412	0.0233804	0.0377908	ND	0.0677119
-0.2	0.0423683	0.0220257	ND	0.11458	0.0565539	0.0123028	ND	0.015772	ND	0.0276008	ND	ND	0.0122649	0.0427591	0.0106267	0.050987	ND	ND	0.0212828	0.0247017	0.0440738	0.0467683	0.0348423	ND	ND	0.0533502	ND	0.0639891	0.0320787	0.0238384	0.037255	ND	ND	ND	0.0182091	0.0462154	0.0401083	0.0267444	0.0594319	0.0697927	0.0467956	0.046467	ND	ND	0.0644322	0.0314352	0.0459013	ND	0.105657
-0.15	0.047782	0.0374856	ND	0.149768	0.0811131	0.0279548	0.0442728	0.035076	ND	0.0356761	0.0371256	0.0407482	0.0163568	0.0344247	0.0155793	0.0682491	0.0891463	0.136105	0.0367952	0.0413512	0.0648859	0.0543245	0.0426463	ND	0.0600317	0.037412	ND	0.0558469	0.0597001	0.0436664	0.0474649	0.0404788	0.0481937	0.0932248	0.0297957	0.0495568	0.0805366	0.0527596	0.0729361	0.0832582	0.0596431	0.0388297	0.0529508	ND	0.0907792	0.0364169	0.0636048	0.0444395	0.0570121
-0.1	0.0932445	0.0560126	0.10697	0.2553	0.148888	0.0843086	0.0485725	0.064342	0.0810751	0.0620957	0.0621439	0.0736233	0.0356071	0.100816	0.0413916	0.0846346	0.123761	0.170189	0.0770077	0.0472585	0.0735407	0.118184	0.0797542	0.0815885	0.079864	0.0725233	0.100603	0.0967926	0.0719645	0.0916625	0.101139	0.0860454	0.0640902	0.0818211	0.0574537	0.0665355	0.100728	0.129695	0.133893	0.10783	0.0929637	0.0907044	0.0825585	0.164285	0.0970841	0.0643273	0.0547676	0.0488175	0.038235
-0.05	0.157881	0.143743	0.166856	0.423588	0.233397	0.139501	0.0889171	0.126859	0.20953	0.147333	0.109382	0.109744	0.128544	0.190744	0.136704	0.218988	0.210736	0.178624	0.151278	0.0869057	0.17836	0.209447	0.16399	0.134811	0.117857	0.136984	0.155247	0.245805	0.150606	0.25624	0.193034	0.184026	0.214095	0.137887	0.156934	0.102202	0.204598	0.332014	0.322643	0.216651	0.147917	0.176489	0.155248	0.215437	0.128301	0.136096	0.118721	0.143205	0.0906429
0	0.347479	0.274563	0.400372	0.62491	0.406872	0.293197	0.25172	0.284872	0.477293	0.322609	0.369966	0.279648	0.357064	0.482314	0.332314	0.473464	0.592353	0.3955	0.474246	0.28028	0.47141	0.476439	0.500007	0.378758	0.273579	0.306159	0.329099	0.43761	0.341345	0.474617	0.482983	0.367957	0.49327	0.580555	0.416721	0.296972	0.500086	0.35852	0.578758	0.48542	0.412801	0.428868	0.458248	0.437631	0.30542	0.329182	0.312838	0.38154	0.270828
0.05	0.803585	0.587475	0.768881	0.825921	0.635499	0.762571	0.518594	0.391688	0.651132	0.525548	1.01306	0.619698	0.66183	0.851225	0.654613	0.703139	0.813382	0.49356	0.674554	0.576872	0.773205	0.765573	0.875977	0.672677	0.502136	0.542784	0.655233	0.696234	0.613051	0.756735	0.662805	0.705803	0.66257	0.867697	0.656431	0.554721	0.93049	0.653703	0.777336	0.718278	0.568024	0.671761	0.792615	0.764326	0.729643	0.573145	0.612705	0.808783	0.599228
0.1	1.02981	0.772765	0.996943	0.960959	0.752662	1.02447	0.683097	0.673599	0.725567	0.759636	1.46494	0.819653	0.573568	1.01368	0.58484	0.950103	0.92113	0.699428	0.738152	0.745299	0.887322	1.05713	0.847006	0.9401	0.768157	0.824716	0.876152	0.8846	0.863775	0.913096	0.761153	0.860998	0.760139	0.970646	0.985726	0.752272	0.91455	0.813847	1.00782	0.950647	0.747273	0.919349	0.88935	0.930882	0.974711	0.957541	0.943636	1.11362	0.849457
0.15	1.2586	0.842838	0.986693	1.03604	0.892379	1.07588	0.862617	1.08314	0.843312	0.91138	1.51841	1.01922	0.498435	1.15317	0.517067	1.20487	0.998397	1.01067	0.725388	0.850358	0.952658	1.22073	0.966932	1.13599	0.856087	0.945034	0.964223	0.987019	0.946365	1.01347	0.924301	1.0712	0.838909	1.01193	1.04298	0.935013	1.01473	0.943897	1.01258	1.06602	1.06702	1.09305	1.02415	0.800067	1.07648	1.2015	1.08617	1.11261	0.971563
0.2	1.28514	0.899158	1.13494	1.135	1.16772	1.10594	1.23451	1.17451	1.04113	1.10926	1.51966	1.23876	0.70195	1.3046	0.68212	1.00992	1.04303	1.16313	0.918427	0.964538	1.26458	1.25203	1.03081	1.01445	0.81952	0.907347	1.11976	1.00861	0.998532	1.00265	0.987935	1.09373	0.825455	1.17206	1.33752	1.10651	0.975712	0.833647	0.983685	1.09009	1.33271	1.25127	1.15659	0.717647	0.960614	1.32176	1.09628	1.10234	0.967104
0.25	1.13467	0.914971	0.958288	1.00201	1.41831	1.11946	1.27283	1.34052	1.05683	1.12334	1.41911	1.27624	1.11587	1.26766	1.12929	0.895012	0.930086	1.01423	1.0249	1.11946	1.2161	1.26734	0.964278	0.885456	1.00793	0.992515	0.960794	0.884991	1.18651	0.977756	1.10482	0.968067	0.876664	1.20476	1.31747	1.2414	0.936375	0.955384	0.981301	1.16064	1.55602	1.29482	1.12051	0.869695	1.00283	1.24055	1.10029	1.2833	1.05777
0.3	1.09175	1.0373	1.04111	0.900595	1.43964	1.13841	1.25749	1.44721	1.0682	1.44741	1.49672	1.41946	1.26139	1.24684	1.29807	1.01529	0.927811	1.11255	1.08401	1.20155	1.1836	1.30271	1.16352	0.956604	1.10023	1.12706	0.722734	0.988464	1.18293	0.954208	1.15977	1.06938	1.13902	1.21387	1.21611	1.17755	0.977969	1.21537	1.0045	1.14095	1.43079	1.29907	0.955663	0.897757	1.18126	0.963352	1.16724	1.25605	1.08227
0.35	1.02237	0.993408	1.03043	0.9013	1.31817	1.26917	1.17186	1.21085	1.09096	1.57399	1.43657	1.33973	1.34142	1.15104	1.3825	1.16279	1.16778	1.00246	1.07818	1.15204	1.16598	1.19055	1.1604	1.04018	1.18232	1.26074	0.866248	1.07138	1.20722	1.03982	1.2775	1.02067	1.23651	1.30759	1.03827	1.24636	1.09773	1.32128	1.09132	1.04447	1.22641	1.18975	0.981902	0.997809	1.28744	0.65156	1.168	0.977822	1.20678
0.4	1.05286	1.06967	1.06287	0.978412	1.17046	1.21513	1.21286	1.13556	1.11757	1.29656	1.15724	1.21611	1.39129	1.14048	1.39844	1.16393	1.35312	0.969743	1.04723	1.20108	1.26689	1.10743	0.924533	1.02049	1.30557	1.11296	1.17249	1.12662	1.17138	0.992879	1.38896	1.06381	1.23886	1.27101	1.03137	1.22284	1.09958	1.23283	1.00137	1.0081	1.133	0.999683	1.36525	0.994952	1.14881	0.698048	1.05774	0.942545	1.27404
0.45	0.924481	1.35992	1.03517	0.931242	1.06867	1.16641	1.36526	1.17872	1.16357	1.22369	1.07936	1.12427	1.44413	1.0188	1.47042	1.09728	1.24924	1.16008	1.06983	1.41423	1.25267	1.0735	0.971385	1.00845	1.29906	1.14273	1.23215	1.17469	1.15978	1.04941	1.41858	1.12422	1.23542	1.17939	1.04338	1.16545	1.02776	1.15535	1.06901	1.0234	1.04837	0.97571	1.2413	1.03173	1.07933	0.85597	0.935061	1.08019	1.22916
0.5	0.899943	1.45995	1.10164	1.08255	1.16298	1.06602	1.28788	1.41471	1.27297	1.15112	1.05694	1.30029	1.38932	1.08333	1.38265	1.14283	1.20039	1.56388	1.12343	1.48519	1.21012	0.988596	0.973379	1.00073	1.16649	1.27596	1.39929	1.14905	1.11011	1.23253	1.32591	1.22329	1.2323	1.03651	1.0425	1.1907	1.03653	1.12094	1.04445	0.971781	1.06901	1.08731	1.08109	1.18296	1.11454	0.943633	0.938189	1.08329	1.178
0.55	0.971792	1.39335	0.996579	1.10936	1.20918	0.972164	1.24567	1.25101	1.31823	1.08559	1.3373	1.38899	1.05081	1.17942	1.07207	1.20487	1.05174	1.5058	1.12421	1.44632	1.15335	1.06532	1.07852	0.898029	1.04396	1.29875	1.34155	1.08199	1.19138	1.01853	1.0975	1.49042	1.19558	1.03251	0.913286	1.22416	1.10298	1.10821	1.08123	0.973431	1.1479	1.12575	1.08167	1.23845	1.08205	1.09262	1.14026	1.14212	1.01871
0.6	1.09488	1.27263	0.997558	1.22293	1.13772	1.0173	1.23381	1.03399	1.19008	1.03282	1.29075	1.35861	0.816783	0.983042	0.83378	1.35643	1.01735	1.65166	1.09633	1.18535	1.18161	0.991933	1.12635	1.13549	0.915317	1.25376	1.33652	1.08635	1.06655	1.0747	1.18647	1.44127	1.01363	0.922692	0.925452	1.2248	1.14292	1.17278	1.10228	1.03198	1.0859	0.951635	1.13648	1.2142	1.12285	1.0968	1.11393	1.13798	0.973871
0.65	1.0718	1.1868	0.939632	1.3113	1.23736	1.03178	1.18818	0.954152	1.06641	1.05915	1.09404	1.02087	0.843105	1.01665	0.896207	1.25357	0.898728	1.44895	1.11287	1.12716	1.08075	0.899101	1.1654	1.39529	0.89954	1.14026	1.35578	1.14222	1.03983	1.12845	1.30469	1.23241	0.911343	0.914933	0.946917	1.14866	1.24192	1.2673	1.20823	1.17948	1.02298	0.987715	1.09921	1.19569	1.05055	1.112	1.17858	1.06865	1.00384
0.7	1.16836	1.38192	0.951363	1.14716	1.1667	1.23934	1.07269	1.02375	1.06816	1.03996	0.82937	0.705251	1.0715	0.912604	1.11746	1.11617	1.00076	1.36547	1.07511	1.1622	0.832037	1.01956	1.16498	1.39071	0.963093	1.11628	1.22895	1.18458	1.13265	1.04702	1.03374	1.2184	1.02244	1.1102	1.03615	1.03034	1.43579	1.38144	1.11252	1.07474	1.0524	1.04334	1.23704	1.1173	1.21176	1.17906	1.12989	1.0233	1.11154
0.75	1.04209	1.09494	1.11517	1.09757	0.92354	1.12964	0.988312	1.00386	1.0848	0.926769	0.529733	0.714416	1.13558	0.94166	1.14084	1.04333	0.909981	1.01668	1.0847	1.14704	0.931052	1.03824	1.04704	1.13491	1.08062	1.21927	1.22103	1.18938	1.12213	1.07844	0.822246	0.925828	1.14077	1.1121	1.09217	1.00852	1.25896	1.29779	1.04236	1.0466	0.88515	1.05051	0.998794	1.02029	1.16516	1.2819	1.02602	1.09756	1.14779
0.8	0.946666	1.07806	1.0669	1.16011	0.798598	0.991178	0.856744	0.958777	1.2205	1.03683	0.373307	0.977657	1.12438	0.896019	1.17639	0.926511	0.924366	0.857624	1.18653	1.10326	0.838394	0.962371	1.02896	1.18562	1.34686	1.04177	0.919159	1.11563	1.05517	1.08787	0.947454	0.898565	1.24003	1.15466	1.12148	0.972739	1.00931	1.08545	1.06932	1.1577	0.903191	1.04748	0.882917	1.22299	1.20704	1.42632	1.15899	1.06005	1.02734
0.85	0.997596	0.94933	1.1394	0.958982	0.86177	0.979443	0.875103	1.05998	1.05871	1.04979	0.336486	0.800871	1.23707	0.928046	1.19799	0.909154	1.05009	0.649654	1.18199	0.929675	0.96604	1.04606	1.18896	1.27498	1.20933	1.04883	0.756655	0.967018	0.965939	1.14402	0.923853	0.804872	1.29231	0.94641	1.11822	0.841513	0.953047	0.832472	1.04856	1.21324	0.950648	1.05247	0.943637	1.29491	1.10299	1.63288	1.11056	0.845536	1.03571
0.9	0.898707	0.904998	1.02332	0.876703	0.797409	0.80722	0.79001	0.928431	0.965531	0.896001	0.344603	0.751408	1.14025	0.736617	1.08077	0.779824	1.02015	0.629296	1.21003	0.649169	0.968429	0.811895	1.0191	1.00812	1.2389	0.881193	0.857677	0.996789	0.837714	1.03727	0.785145	0.780425	1.00427	0.656219	1.07062	0.878867	0.7686	0.73968	0.96307	1.00384	0.873944	0.897032	0.837779	1.11937	0.913841	0.968215	1.05038	0.87845	1.2329
0.95	0.860723	0.601156	1.02025	0.801305	0.564891	0.583001	0.611436	0.639415	0.650349	0.615461	0.32629	0.591661	0.846516	0.696244	0.725086	0.691494	0.838894	0.432301	0.958924	0.318632	0.622661	0.639118	0.799782	0.540932	0.874627	0.568722	0.645367	0.851248	0.792375	0.922461	0.579206	0.687115	0.676285	0.474991	0.714083	0.71497	0.699296	0.595457	0.796645	0.730134	0.630469	0.646062	0.699609	0.911084	0.698887	0.560968	0.846485	0.599671	0.890795
1	0.525661	0.296877	0.714421	0.568045	0.355839	0.346284	0.433663	0.31101	0.353104	0.362122	0.483385	0.500261	0.382803	0.549056	0.327591	0.393174	0.587489	0.256022	0.526374	0.244508	0.30465	0.340765	0.483954	0.331063	0.550687	0.361535	0.41771	0.585004	0.409484	0.682464	0.330276	0.374677	0.551337	0.27066	0.356248	0.411704	0.341115	0.400134	0.613338	0.417632	0.352984	0.429233	0.398697	0.54236	0.347473	0.32367	0.427559	0.456381	0.366135
1.05	0.269774	0.0980956	0.251115	0.262971	0.146004	0.147617	0.142817	0.125396	0.133373	0.16992	0.140939	0.30477	0.162726	0.248332	0.148227	0.133172	0.26128	0.118035	0.281097	0.124008	0.164776	0.157143	0.160067	0.109688	0.3312	0.157691	0.17576	0.319972	0.126027	0.288391	0.1323	0.142428	0.252606	0.0997518	0.150191	0.166465	0.106384	0.187869	0.368694	0.258351	0.140745	0.255354	0.149281	0.246178	0.143371	0.206024	0.199652	0.191556	0.181986
1.1	0.112541	0.0561761	0.0672207	0.133977	0.0976737	0.0799001	0.0538251	0.0590475	0.049767	0.112597	0.0649145	0.206145	0.0816437	0.0884451	0.0566101	0.0536728	0.160025	0.0737602	0.118254	0.050144	0.108008	0.109291	0.0588481	0.0560879	0.159216	0.0580697	0.0690812	0.176544	0.0630836	0.120676	0.065241	0.0935652	0.176157	0.0362555	0.0675251	0.0894263	0.0678756	0.0652864	0.277514	0.17667	0.0571947	0.140183	0.0746097	0.113224	0.0581018	0.0896238	0.0772677	0.0999102	0.105296
1.15	0.0556672	0.0543057	ND	0.090478	0.064192	0.0639235	0.0297521	0.0245567	0.038483	0.0859602	0.048956	0.290226	0.0339822	0.0339397	0.0358323	0.0239014	0.0941151	0.0551353	0.054306	0.0297638	0.0611203	0.063354	0.029159	0.0389172	0.0587616	0.0356094	0.030817	0.105076	0.0442368	0.0576692	0.0453205	0.0615981	0.10434	0.0249995	0.0524069	0.0422913	0.0564259	0.050404	0.14079	0.103446	0.022972	0.0864221	0.0536966	0.0608101	0.0334976	0.0849305	0.0937212	0.0568318	0.0734672
1.2	0.0414856	0.0413571	ND	0.0502875	0.0615671	ND	0.0192468	0.0328259	0.0317778	0.0469093	ND	ND	0.0249617	0.0180904	0.0277038	0.0245159	ND	0.0453607	0.0332131	0.0180764	0.0551479	0.055419	0.0324813	ND	0.0262945	0.0251708	ND	0.0470784	0.0339354	0.0384013	ND	ND	ND	ND	ND	0.0457168	0.0541063	0.0350053	0.0849109	0.0677963	0.0244063	0.0396175	ND	0.0694739	0.0292175	ND	0.0765991	0.0289492	0.0518474
Diameter-normalised position	Lamin Dm0_fluorescence intensity profile_control for LBR-KD_replicate 1
-0.25	0.193278	ND	0.23419	ND	0.259652	ND	0.235249	ND	ND	ND	ND	0.286472	0.420194	ND	ND	ND	ND	ND	ND	ND	0.30408	0.209539	ND	0.199164	ND	0.459619	0.174279	0.173482	0.186068	0.212269	0.263708	0.124574	0.209752	0.217165	0.153006	ND	0.23817	ND	0.138226	ND	ND	ND	ND	ND	ND	0.101915	ND	0.0607127	0.0473445
-0.2	0.228625	ND	0.260406	ND	0.272533	ND	0.249157	ND	ND	0.355004	0.293637	0.348456	0.327484	ND	ND	0.303796	ND	ND	ND	ND	0.375969	0.213839	ND	0.249715	ND	0.462872	0.198468	0.190486	0.225121	0.214748	0.308763	0.129066	0.28471	0.262237	0.194389	0.318447	0.261782	0.193937	0.16885	0.259002	0.24495	ND	ND	ND	ND	0.122087	ND	0.11813	0.0748556
-0.15	0.273731	ND	0.31534	ND	0.354337	0.510991	0.360594	0.279561	0.649369	0.452543	0.45829	0.46593	0.351655	ND	0.470248	0.417243	ND	0.408992	0.39107	ND	0.40769	0.247919	0.232284	0.325879	0.268403	0.462926	0.236139	0.240872	0.319969	0.248409	0.370954	0.164183	0.352841	0.370017	0.28422	0.286342	0.355448	0.285212	0.194583	0.311077	0.282663	0.259179	ND	ND	0.337621	0.285338	ND	0.307353	0.151862
-0.1	0.471115	0.944771	0.490814	0.768135	0.526912	0.724342	0.626611	0.423231	0.544806	0.704784	0.889909	0.772239	0.445572	0.422395	0.87285	0.802526	0.653198	0.589975	0.628808	0.78473	0.59224	0.383292	0.342914	0.595822	0.445373	0.817643	0.393345	0.441624	0.501217	0.404097	0.527306	0.256202	0.597584	0.679043	0.553757	0.390226	0.443813	0.533937	0.358543	0.545667	0.504446	0.359794	0.525582	0.45258	0.56594	0.520975	0.395521	0.744451	0.37833
-0.05	1.57068	2.17108	1.5436	1.75402	1.73537	1.808	1.88273	1.34277	1.65706	1.84511	2.0395	2.38859	1.53714	1.83681	2.13899	2.17058	1.99482	1.79794	2.11567	2.09629	1.63035	1.6643	1.3755	1.5914	1.50917	2.54045	2.14581	1.38733	1.74203	1.74883	1.69037	1.3677	1.85415	2.45349	2.24345	1.44559	1.6196	2.19867	1.68244	1.70314	1.55596	1.39893	1.71588	1.64611	1.56556	1.75616	1.17025	3.30954	1.75772
0	4.91707	5.38503	5.0229	5.92084	4.29555	5.75282	3.25813	4.7726	4.56225	4.85167	3.58663	5.00471	4.62533	6.41564	4.78643	4.47669	5.25238	4.74855	4.71814	4.65021	5.33259	5.01048	5.36971	5.40144	5.55829	5.07868	6.09832	4.30498	4.46138	5.67444	6.26461	5.50477	5.57809	5.99961	5.70736	5.78886	5.95015	7.01945	5.6482	4.44633	5.72629	4.66388	5.84036	6.43557	6.63801	6.30594	6.02585	6.62089	6.1828
0.05	2.36903	2.28153	2.62725	2.17802	2.13645	2.8362	1.88012	2.55798	2.90657	2.16435	2.08497	2.07667	2.24376	2.33771	1.99483	1.97194	2.60008	2.12744	2.02677	2.65741	2.16377	2.01712	1.68066	2.64159	2.55811	2.22133	2.48822	2.24869	2.52099	2.27091	2.62383	2.39075	2.47639	2.18897	2.10412	2.54295	2.57144	2.51217	2.39325	2.8156	2.88247	2.07939	2.45051	1.86692	2.08435	2.88736	2.29033	2.95968	2.36694
0.1	1.11534	1.03235	1.03624	0.87917	1.09808	0.918105	1.09711	1.02021	1.25527	1.03184	1.0488	0.836438	1.16563	0.997016	0.756573	0.889234	1.09422	1.07522	0.913495	1.12951	0.817711	0.931863	0.754421	1.014	0.897647	1.28635	1.00727	1.04694	1.44502	0.95019	0.879756	1.03173	0.942865	0.824094	0.903875	0.922321	0.997193	0.948885	0.923063	1.44536	1.11417	0.91154	0.97809	0.772384	0.804205	0.97368	0.82322	1.15033	0.833506
0.15	0.807924	0.735899	0.686118	0.665799	0.73877	0.609075	0.767964	0.685976	0.810993	0.747319	0.690268	0.574027	0.762438	0.669303	0.546637	0.608469	0.738293	0.765893	0.624646	0.721991	0.630149	0.646196	0.62993	0.624634	0.602645	0.843034	0.672531	0.662548	1.02576	0.7408	0.633567	0.69633	0.720865	0.605599	0.605264	0.696593	0.648612	0.681045	0.641275	0.923296	0.648001	0.649858	0.705595	0.554492	0.588164	0.612014	0.546355	0.661414	0.508278
0.2	0.648327	0.600189	0.567806	0.56379	0.639337	0.486757	0.684174	0.59213	0.69961	0.594849	0.603662	0.489476	0.62615	0.545822	0.522327	0.541621	0.576085	0.641638	0.496054	0.621968	0.581443	0.532448	0.58939	0.504616	0.46828	0.697387	0.565664	0.542112	0.803674	0.584556	0.515569	0.565392	0.583326	0.522849	0.530509	0.526359	0.495314	0.618646	0.566854	0.67464	0.532027	0.59341	0.600388	0.452137	0.441652	0.521607	0.388929	0.476063	0.453612
0.25	0.569885	0.527505	0.492795	0.501524	0.643857	0.400062	0.600951	0.491462	0.618056	0.490706	0.522421	0.399103	0.551107	0.565131	0.493655	0.547134	0.52331	0.531587	0.475743	0.496142	0.599484	0.485911	0.562524	0.475465	0.394283	0.555414	0.472411	0.452009	0.762103	0.465721	0.423235	0.481608	0.562402	0.445239	0.463562	0.458871	0.420642	0.519354	0.476482	0.56405	0.437982	0.498936	0.469607	0.386405	0.40785	0.397064	0.302786	0.409749	0.4025
0.3	0.47302	0.526392	0.429624	0.478465	0.567405	0.378066	0.612135	0.446169	0.523977	0.449499	0.436948	0.363707	0.518914	0.475002	0.469238	0.669707	0.446932	0.521661	0.432108	0.420265	0.59202	0.399921	0.645932	0.397195	0.368825	0.468598	0.43724	0.355406	0.777447	0.41462	0.375881	0.386176	0.512197	0.393838	0.394517	0.376102	0.368639	0.366842	0.397615	0.464952	0.399139	0.434741	0.354255	0.363218	0.380472	0.333705	0.270273	0.342199	0.293166
0.35	0.449871	0.515728	0.370973	0.471518	0.468147	0.38551	0.52931	0.432035	0.467102	0.44323	0.417401	0.361955	0.488344	0.415154	0.450566	0.613007	0.439169	0.496694	0.43612	0.406725	0.477558	0.400869	0.713778	0.368223	0.351833	0.47211	0.41174	0.333366	0.684562	0.444712	0.359129	0.381864	0.437495	0.396053	0.329347	0.384046	0.392492	0.347843	0.39717	0.407004	0.338394	0.410312	0.318295	0.395921	0.3632	0.356228	0.265804	0.290218	0.24767
0.4	0.391852	0.503178	0.377812	0.421861	0.481489	0.348291	0.455624	0.420857	0.460654	0.481941	0.431218	0.400546	0.421882	0.442198	0.442587	0.484628	0.429654	0.490516	0.409816	0.438567	0.405826	0.406496	0.602733	0.384438	0.336117	0.408632	0.420134	0.367464	0.551318	0.465177	0.359545	0.35259	0.349428	0.381394	0.379135	0.359229	0.367314	0.340581	0.388389	0.365843	0.343002	0.410549	0.360087	0.420701	0.399828	0.347738	0.264575	0.363699	0.25613
0.45	0.41024	0.448567	0.409832	0.433163	0.498696	0.369055	0.46834	0.424583	0.472345	0.498801	0.445142	0.459747	0.428762	0.438522	0.43865	0.445593	0.383013	0.463752	0.375587	0.421175	0.369725	0.413704	0.545611	0.384319	0.348876	0.422624	0.430972	0.377297	0.457662	0.447216	0.355844	0.384076	0.361772	0.365954	0.415551	0.341683	0.364603	0.355454	0.374272	0.339346	0.365324	0.407703	0.366283	0.330198	0.326926	0.311322	0.306082	0.374491	0.234306
0.5	0.441826	0.441911	0.39004	0.447291	0.560012	0.395766	0.500641	0.465974	0.471788	0.544096	0.422765	0.444006	0.403838	0.454321	0.500304	0.430271	0.391841	0.466319	0.387074	0.371832	0.362583	0.414305	0.524394	0.373469	0.400526	0.444072	0.409262	0.335009	0.421723	0.481143	0.356337	0.360306	0.354691	0.380876	0.361903	0.324174	0.347135	0.308022	0.35971	0.303931	0.351947	0.376633	0.344567	0.321216	0.339858	0.299897	0.298173	0.348706	0.215841
0.55	0.454037	0.40074	0.407047	0.434506	0.546057	0.374036	0.491615	0.475863	0.511127	0.44463	0.442304	0.434706	0.447649	0.447793	0.53004	0.427295	0.415004	0.458208	0.398029	0.35765	0.440099	0.436783	0.494647	0.357136	0.417305	0.384592	0.427007	0.34009	0.388292	0.464028	0.386611	0.344931	0.377274	0.38947	0.350585	0.389985	0.313644	0.307754	0.371715	0.362369	0.349467	0.393156	0.347817	0.342303	0.341607	0.31883	0.332618	0.346894	0.235372
0.6	0.44517	0.410959	0.439883	0.483438	0.504602	0.343758	0.51069	0.443339	0.492339	0.426127	0.468331	0.392818	0.437874	0.433366	0.523125	0.417585	0.423779	0.476279	0.396564	0.389689	0.443726	0.451768	0.503036	0.386167	0.417305	0.374381	0.418746	0.333515	0.371571	0.401557	0.413414	0.362575	0.38882	0.363871	0.361422	0.378415	0.312078	0.403677	0.369547	0.378373	0.348694	0.466245	0.386814	0.389266	0.339185	0.312164	0.320998	0.319215	0.293593
0.65	0.452906	0.424081	0.452512	0.490082	0.556585	0.360996	0.552585	0.478705	0.451608	0.438057	0.523492	0.422856	0.425646	0.460739	0.574467	0.454181	0.51924	0.488394	0.390237	0.496151	0.431836	0.575823	0.447469	0.388849	0.436848	0.375462	0.403677	0.30109	0.378199	0.439342	0.439166	0.411024	0.390628	0.394773	0.348866	0.379939	0.344184	0.411056	0.436465	0.454869	0.366693	0.495616	0.357961	0.433567	0.364209	0.338827	0.261837	0.374903	0.339729
0.7	0.510806	0.447052	0.468224	0.512441	0.499921	0.37107	0.547759	0.50523	0.449242	0.463803	0.550537	0.468558	0.446481	0.454705	0.598928	0.531179	0.51611	0.545824	0.423784	0.435624	0.393046	0.705568	0.499332	0.464676	0.489852	0.3847	0.444069	0.320814	0.376452	0.409177	0.498401	0.382545	0.443236	0.388962	0.374066	0.382416	0.393396	0.403735	0.433742	0.408423	0.376505	0.487947	0.410565	0.452137	0.407488	0.398116	0.254128	0.398875	0.350677
0.75	0.514139	0.432742	0.510671	0.516877	0.525453	0.411479	0.597659	0.529986	0.505885	0.54859	0.64672	0.497308	0.502429	0.469077	0.639144	0.663315	0.519115	0.623789	0.480871	0.453463	0.482975	0.772084	0.512363	0.471352	0.49542	0.480105	0.529909	0.395975	0.41047	0.452901	0.496868	0.420669	0.433476	0.449384	0.455463	0.467548	0.485295	0.480078	0.501271	0.425798	0.435868	0.509293	0.509759	0.492445	0.465667	0.401975	0.307311	0.433803	0.431148
0.8	0.609647	0.490607	0.549776	0.65675	0.582322	0.471197	0.714148	0.593797	0.584655	0.627656	0.73562	0.565989	0.617791	0.534795	0.760058	0.881378	0.609516	0.712228	0.583491	0.521518	0.615211	0.849602	0.530437	0.473439	0.574578	0.524296	0.59851	0.440682	0.504146	0.523052	0.592562	0.551209	0.451593	0.5486	0.572533	0.515368	0.567596	0.538759	0.554738	0.477011	0.550324	0.576571	0.562059	0.591124	0.506937	0.466738	0.39904	0.584802	0.465626
0.85	0.683674	0.621791	0.621807	0.730131	0.715847	0.576824	0.9272	0.729299	0.785246	0.738129	0.898683	0.748847	0.742512	0.668481	0.805965	0.719672	0.762458	0.668008	0.721806	0.61758	0.731555	1.01343	0.606214	0.647684	0.717062	0.585613	0.784752	0.613686	0.572109	0.643193	0.628968	0.734454	0.611268	0.73531	0.810417	0.623995	0.695415	0.681045	0.732147	0.537435	0.641333	0.750855	0.679719	0.733724	0.675949	0.62289	0.541216	0.73679	0.607091
0.9	0.969485	0.815218	0.970799	1.04047	1.0321	0.831466	1.36125	1.01132	0.958884	1.10965	1.51435	1.29696	1.03348	0.998991	1.08359	0.924268	1.04294	0.964947	1.01447	0.894661	1.22117	1.18756	0.90468	0.996832	1.05707	0.876528	1.10177	0.971184	0.781167	1.00099	1.02138	1.01556	0.949776	0.975382	1.27276	0.929697	1.04315	0.963061	1.10408	0.792219	0.938471	1.09535	1.04072	0.981848	0.925104	1.10833	0.90981	1.10815	1.08231
0.95	1.8803	2.21644	2.09119	2.39729	1.914	2.16547	2.8705	2.04947	2.17426	2.27093	2.55582	2.76951	2.06871	2.19914	2.21618	1.75168	2.18502	1.95597	2.55898	2.37303	2.34579	2.0187	1.74077	2.30532	2.29506	1.9148	2.25981	2.61605	1.80636	2.18014	2.40934	2.31938	2.38274	2.53318	2.69471	2.50111	2.41019	2.10327	2.27147	2.16364	1.97726	2.18809	2.16508	2.09558	1.85303	2.37256	2.34564	2.45363	2.41102
1	3.58469	5.14813	4.32624	4.3541	4.22229	4.75619	4.26778	3.79726	3.91607	4.69238	4.40097	4.87632	3.98438	5.81081	5.26051	4.36111	4.40897	4.63102	5.52951	5.53328	4.57371	4.5333	5.08389	5.3528	5.39997	6.4614	4.42968	5.48124	4.48573	5.89701	5.06411	5.37026	5.07891	5.96767	4.93936	5.55788	4.57902	6.3629	4.70124	5.13254	4.77031	5.51296	5.41005	5.8002	6.29953	5.29655	6.06866	5.22925	6.48499
1.05	1.46428	1.63059	1.71264	1.76373	1.9124	1.70334	2.04565	1.54796	1.95391	1.60201	2.02654	1.88824	1.62509	2.0253	1.85083	2.21542	2.03696	1.64546	2.00779	1.68571	1.26021	2.11177	1.29021	2.04696	2.93819	1.91857	1.84345	1.81409	1.66444	2.00107	1.94926	1.58674	1.50374	1.79432	1.85918	1.83114	1.43679	2.32027	1.92383	1.64906	2.02151	2.26636	2.29476	1.54794	1.51143	2.03198	1.22036	2.90836	2.21048
1.1	0.524493	0.683377	0.545682	ND	0.697008	0.88402	0.587441	0.594403	0.723733	0.506308	0.772358	0.716593	0.596476	0.661404	0.429687	0.789888	0.816674	0.478195	0.66893	ND	0.36754	0.751029	0.354473	0.637968	1.01589	ND	0.543975	0.635352	0.407592	0.56097	0.550244	0.429122	0.429382	0.47673	0.618257	0.663215	0.5226	0.569958	0.722532	0.437133	0.603275	0.688992	0.635011	0.490924	0.537157	0.359385	0.332171	0.720644	0.504155
1.15	0.294321	ND	0.292413	ND	0.423396	0.049833	0.363943	0.348988	0.463902	0.35962	0.402781	0.395548	0.381186	ND	0.299597	0.440128	ND	0.307685	0.409216	ND	0.262168	0.49666	0.221118	0.401089	0.606444	ND	0.332234	0.344348	0.268665	0.445801	0.277394	0.241112	0.244201	0.30091	0.338116	0.417944	0.362917	0.407279	0.409064	0.253521	0.362816	0.437488	0.384809	ND	ND	0.162666	ND	0.269788	0.255472
1.2	0.234992	ND	0.243464	ND	0.338734	0.0540502	0.338794	ND	0.377477	ND	ND	0.295489	0.281324	ND	0.279343	0.321069	ND	0.275171	ND	ND	0.233707	0.380762	ND	0.2797	ND	ND	0.220939	0.302913	0.224248	0.364183	0.195572	0.203385	0.215047	0.198087	0.280039	0.318592	0.266179	ND	0.317747	0.192226	ND	ND	ND	ND	ND	0.131209	ND	0.144326	0.138479
Diameter-normalised position	Lamin Dm0_fluorescence intensity profile_LBR-KD_replicate 1
-0.25	ND	0.0472453	ND	0.105409	0.100293	ND	ND	0.048084	ND	0.068565	ND	ND	0.0424077	0.357905	0.0413028	0.287382	ND	ND	0.060237	0.0366566	0.0975787	0.181867	0.0659205	ND	ND	0.102139	ND	0.110113	0.0619503	0.164205	ND	ND	ND	ND	ND	0.336852	0.0446918	0.0604228	0.609708	ND	0.10504	ND	ND	ND	0.166354	0.0729318	0.1873	ND	0.0919148
-0.2	0.18551	0.0826794	ND	0.221803	0.21769	0.0915219	ND	0.0843634	ND	0.0918898	ND	ND	0.0655726	0.357026	0.0644913	0.332701	ND	ND	0.115089	0.0798139	0.192264	0.277512	0.159138	ND	ND	0.207015	ND	0.226959	0.135026	0.231513	0.119756	ND	ND	ND	0.0551838	0.322225	0.132799	0.0966169	0.502082	0.207348	0.134673	0.217197	ND	ND	0.171139	0.132367	0.22422	ND	0.123602
-0.15	0.210494	0.240422	ND	0.488004	0.331826	0.158191	0.353647	0.161093	ND	0.163092	0.136706	0.5479	0.155735	0.40923	0.153115	0.518563	0.226492	0.462621	0.231627	0.232881	0.372368	0.32601	0.260778	ND	0.358908	0.232954	ND	0.317209	0.176154	0.287889	0.18526	0.102031	0.398218	0.538301	0.101836	0.366106	0.400493	0.17606	0.460976	0.260115	0.249999	0.241294	0.395723	ND	0.263033	0.176471	0.311026	0.265657	0.185671
-0.1	0.47438	0.567199	0.576007	1.39171	0.748309	0.489864	0.668947	0.416088	0.516381	0.423802	0.227602	0.587261	0.428673	0.655647	0.418574	0.868353	0.394842	0.575579	0.378501	0.484662	0.674347	0.538851	0.49542	0.244706	0.689559	0.389266	0.318868	0.492054	0.319996	0.523837	0.461074	0.226823	0.698019	0.814944	0.341517	0.581976	0.698805	0.4457	0.711596	0.422304	0.642073	0.487823	0.727617	0.661399	0.515382	0.367714	0.546302	0.446836	0.324672
-0.05	2.05161	2.07159	1.62539	2.96826	2.59743	1.85961	2.50943	2.0019	1.8161	1.53798	1.00053	1.18774	2.26851	2.26729	2.17819	2.39822	1.44885	1.6304	1.85404	1.71468	2.18424	2.04447	1.91361	1.04749	2.77853	2.07771	1.38221	2.15681	1.3267	2.01762	1.9521	1.09806	2.56673	2.26197	1.8181	2.46903	1.9864	1.51489	2.2793	1.79416	2.41629	1.45714	3.2806	1.75963	1.57971	1.486	1.64878	1.85314	1.26638
0	6.1493	4.98675	5.95971	3.41848	4.89176	6.87063	5.26286	4.78989	4.85522	4.20032	5.64859	5.8243	6.22388	5.4673	6.02702	4.10832	6.62237	5.88091	6.17572	5.98048	5.44131	6.13785	5.97501	5.6922	6.40797	6.17488	4.90081	5.97069	3.72006	5.00806	6.29466	5.18417	5.75137	6.20394	5.55002	6.51758	4.87387	5.44603	4.45492	5.33654	5.40126	4.42626	8.04083	5.26736	5.30356	4.80351	4.02419	5.62743	4.27251
0.05	2.46155	2.27727	2.77043	2.32926	2.35939	2.47833	2.2889	2.37658	2.32136	2.52326	2.01477	2.07204	2.50248	2.23628	2.39603	2.55654	2.18702	2.07291	2.37037	3.09643	2.46644	2.24576	2.71767	2.0665	2.65778	2.29395	2.40388	2.48697	2.07388	1.96503	2.29947	2.6279	2.67925	2.25908	2.13321	2.90926	2.17975	2.8866	1.88947	1.93735	2.01485	2.3256	3.06006	2.43928	2.68755	2.46868	2.01344	2.25602	2.38414
0.1	0.975273	1.04296	1.04899	1.43224	1.06016	0.856762	0.917123	0.963694	1.0619	1.23044	0.97232	0.822592	1.06326	1.06645	0.999645	1.24037	0.868577	1.01675	0.978256	1.25981	1.02672	0.89947	0.899849	0.826408	0.894981	0.914177	0.920354	1.17775	1.13021	0.879119	0.868297	1.13656	1.10217	0.802037	0.819848	1.0151	0.956069	1.09958	1.07418	0.943562	0.954601	1.05828	1.2812	1.18367	1.0908	1.00771	1.0266	0.881339	1.05469
0.15	0.69516	0.706766	0.761208	0.936011	0.694621	0.567339	0.660522	0.594557	0.750572	0.827781	0.620394	0.523063	0.662284	0.678444	0.611134	0.852275	0.617229	0.672164	0.601729	0.657412	0.725809	0.622903	0.58678	0.563815	0.618826	0.596065	0.559897	0.739829	0.928077	0.63347	0.558325	0.718432	0.726512	0.576454	0.613201	0.627778	0.620712	0.664725	0.723304	0.717472	0.63964	0.761068	1.08565	0.930811	0.671773	0.759828	0.730969	0.61759	0.76123
0.2	0.694364	0.535339	0.628785	0.730906	0.472256	0.440796	0.595201	0.471994	0.622559	0.615357	0.493573	0.410496	0.496514	0.606269	0.478168	0.870491	0.504174	0.427654	0.583214	0.576755	0.567232	0.490007	0.453603	0.447812	0.488594	0.568503	0.578225	0.521135	0.754529	0.558493	0.482131	0.565306	0.54511	0.369466	0.49758	0.476179	0.489661	0.468798	0.600203	0.537561	0.542597	0.77636	0.880385	0.718478	0.528622	0.632766	0.580853	0.522084	0.691782
0.25	0.404629	0.401585	0.443303	0.78096	0.392835	0.36598	0.427369	0.479581	0.472828	0.499124	0.389961	0.342682	0.423893	0.480682	0.408072	0.848466	0.517095	0.329102	0.528645	0.469975	0.450811	0.40261	0.379261	0.523996	0.409801	0.423537	0.65901	0.544412	0.64984	0.475388	0.417565	0.540351	0.421842	0.286338	0.457502	0.329983	0.430184	0.396692	0.496909	0.442209	0.430214	0.679087	0.75034	0.63066	0.422505	0.524312	0.522149	0.438085	0.532067
0.3	0.348703	0.346602	0.406487	0.47657	0.365894	0.404393	0.404103	0.406471	0.417972	0.410844	0.398345	0.252996	0.390494	0.385444	0.365707	0.570956	0.403876	0.328657	0.412427	0.47136	0.343193	0.331132	0.386404	0.44034	0.349402	0.348781	0.915238	0.546908	0.594349	0.569768	0.336227	0.390622	0.352843	0.289822	0.354391	0.283675	0.39974	0.376467	0.411929	0.535101	0.370264	0.58718	0.554619	0.547004	0.37623	0.405283	0.419812	0.344856	0.495895
0.35	0.370225	0.281476	0.497036	0.404756	0.308718	0.387807	0.348726	0.333991	0.53742	0.361103	0.366473	0.294727	0.351917	0.371235	0.335674	0.428936	0.405354	0.384946	0.39549	0.402741	0.309604	0.290433	0.369271	0.396691	0.311523	0.318313	1.22965	0.328586	0.6223	0.695626	0.312223	0.325899	0.312276	0.284009	0.452037	0.305677	0.408073	0.307993	0.399903	0.383465	0.285255	0.50163	0.518763	0.487095	0.302688	0.388332	0.407703	0.386455	0.576138
0.4	0.439446	0.271559	0.482479	0.421291	0.308826	0.344066	0.384941	0.279454	0.390778	0.3195	0.311558	0.304508	0.3191	0.374736	0.317559	0.361657	0.422873	0.388627	0.471818	0.391413	0.32516	0.265619	0.362321	0.375869	0.315932	0.312841	1.26373	0.254008	0.652142	0.444596	0.330923	0.285122	0.306783	0.298238	0.464789	0.315263	0.398329	0.308424	0.402729	0.305922	0.309221	0.347775	0.503352	0.438079	0.285515	0.398933	0.528994	0.420251	0.578217
0.45	0.39315	0.282413	0.485008	0.385571	0.293817	0.356363	0.391109	0.248746	0.354177	0.334322	0.352203	0.227269	0.314136	0.371235	0.296141	0.344621	0.36287	0.290391	0.472741	0.278025	0.330787	0.264777	0.283719	0.370467	0.282508	0.317711	0.787418	0.254879	0.641025	0.356913	0.349302	0.25061	0.27666	0.306979	0.308786	0.305863	0.389189	0.28366	0.395788	0.377402	0.397784	0.348296	0.431918	0.410848	0.306031	0.383443	0.553541	0.407624	0.429074
0.5	0.420146	0.288604	0.476386	0.400431	0.351803	0.32627	0.384204	0.256632	0.279545	0.31438	0.432153	0.254401	0.277734	0.32864	0.259765	0.32726	0.334277	0.342736	0.28126	0.278988	0.294943	0.290248	0.281396	0.404654	0.322114	0.319094	0.455779	0.264457	0.547727	0.419241	0.350427	0.25061	0.250597	0.274313	0.262939	0.307474	0.496247	0.24306	0.463294	0.636106	0.371284	0.469888	0.393506	0.34397	0.31678	0.398853	0.507223	0.303798	0.380489
0.55	0.349685	0.288726	0.525083	0.402938	0.326805	0.279104	0.389476	0.263038	0.297823	0.350827	0.381354	0.300951	0.27994	0.412762	0.261447	0.302903	0.308614	0.347568	0.30375	0.287053	0.281605	0.278804	0.301085	0.369306	0.286443	0.324574	0.357881	0.286282	0.59099	0.434466	0.303167	0.267706	0.240923	0.35488	0.260814	0.303508	0.508748	0.240798	0.445516	0.931379	0.376048	0.52544	0.378342	0.289674	0.318812	0.422446	0.462655	0.4571	0.342179
0.6	0.372385	0.276854	0.605122	0.400393	0.356122	0.312493	0.370144	0.319589	0.327029	0.379972	0.570976	0.35928	0.310949	0.416374	0.299917	0.328037	0.3073	0.359182	0.282029	0.294625	0.310511	0.329298	0.29127	0.342599	0.601	0.475012	0.340693	0.332196	0.529564	0.37271	0.291594	0.253211	0.276298	0.332047	0.260146	0.317277	0.500078	0.257228	0.447066	0.781154	0.358755	0.441232	0.400742	0.276891	0.364628	0.413147	0.452915	0.845007	0.302443
0.65	0.36302	0.296831	0.474385	0.47767	0.42199	0.348421	0.467644	0.369688	0.341867	0.382291	0.385518	0.254359	0.343107	0.429311	0.323342	0.314512	0.386685	0.348203	0.391259	0.315945	0.38752	0.418807	0.284649	0.338228	0.563405	0.421172	0.291634	0.350365	0.509646	0.533023	0.341586	0.274131	0.260301	0.33658	0.306782	0.344228	0.572916	0.283436	0.499879	0.430769	0.361188	0.391957	0.415121	0.307369	0.384357	0.392689	0.545183	0.71648	0.34004
0.7	0.362365	0.35548	0.478263	0.583165	0.435704	0.376353	0.445205	0.505787	0.389538	0.433805	0.314445	0.25922	0.362365	0.406639	0.349717	0.36671	0.525745	0.338684	0.549673	0.369395	0.428611	0.506158	0.340521	0.403687	0.362771	0.419688	0.293179	0.418684	0.512617	0.486206	0.37127	0.289794	0.320849	0.354723	0.348743	0.357119	0.54235	0.415399	0.73178	0.388432	0.436479	0.363015	0.421526	0.329986	0.367381	0.435784	0.591449	0.537886	0.392309
0.75	0.40884	0.447762	0.469945	0.54511	0.646548	0.444103	0.505877	0.490913	0.433886	0.598498	0.331103	0.317252	0.432473	0.519556	0.429313	0.465367	0.58427	0.362989	0.518259	0.423748	0.508243	0.663672	0.446585	0.464018	0.378701	0.460126	0.346913	0.467733	0.570988	0.461709	0.451697	0.343845	0.375239	0.388332	0.531525	0.372438	0.557606	0.60527	0.85233	0.492487	0.519011	0.423218	0.449299	0.436295	0.478153	0.453373	0.535772	0.4635	0.491143
0.8	0.447704	0.604007	0.591857	0.678039	0.891924	0.495321	0.761945	0.656712	0.532599	0.679466	0.513784	0.535867	0.575078	0.58633	0.590571	0.415099	0.448769	0.506408	0.463279	0.542446	0.708794	0.561439	0.482062	0.547775	0.415395	0.465413	0.425268	0.475511	0.609137	0.446142	0.632215	0.468513	0.405784	0.524503	0.541667	0.466015	0.63207	0.575892	0.806646	0.54677	0.592247	0.546698	0.442771	0.459781	0.58722	0.827145	0.660748	0.479549	0.638801
0.85	0.559899	0.819666	0.629628	0.807293	0.833992	0.638763	0.741025	0.850087	0.73447	0.803592	0.606235	0.757742	0.732698	0.770652	0.709449	0.511645	0.586022	0.683904	0.660261	0.686123	0.826085	0.739971	0.618781	0.745348	0.631199	0.62358	0.529166	0.656382	0.781408	0.646748	0.777007	0.887966	0.582055	0.720568	0.758151	0.594	0.881202	0.777311	0.958102	0.765376	0.820729	0.766343	0.537915	0.648771	0.703759	0.800842	0.768548	0.569775	0.722846
0.9	0.877215	1.30597	0.875813	1.22319	1.08953	0.979458	0.841201	1.33515	1.01211	1.17915	0.921402	0.975764	1.03047	1.05393	1.06166	0.8107	0.829049	1.11353	0.974255	0.959031	1.0163	1.02291	1.0722	1.13589	1.00023	1.02552	0.793307	1.06026	1.36503	0.914462	1.02438	1.43065	1.1166	1.12791	1.15529	0.937164	1.26179	1.21465	1.23454	0.926746	1.1187	1.07412	0.621204	0.908621	0.931005	0.954091	1.10978	0.904453	1.08783
0.95	2.49922	2.85411	1.83745	2.18205	2.36776	2.38551	2.25511	2.56018	2.36194	2.30347	2.38763	2.30607	2.38059	2.28699	2.71318	2.36784	1.80893	2.59677	2.20606	2.18971	2.0901	2.21798	2.67068	2.18055	2.51807	2.69458	1.87464	2.12784	1.85452	2.20535	2.42261	2.21014	2.4242	2.62257	2.67706	2.75841	2.07975	2.30485	2.05023	2.18225	2.49096	2.10306	1.25703	2.20312	1.84064	2.31947	2.08274	2.16858	2.22793
1	5.65204	4.9004	4.44786	4.41826	4.85358	6.0739	6.10005	5.0919	5.07071	3.83927	5.34951	6.1288	5.0668	4.51366	4.90046	6.07802	6.71922	5.52512	5.70521	5.00321	5.02295	5.19881	5.92942	4.92201	6.33492	5.5229	4.39239	5.39612	2.92999	5.58309	5.08108	5.20355	5.73754	6.60776	5.81107	5.37631	3.68099	4.02219	3.85982	4.6772	4.99637	4.4335	2.47299	5.43974	4.13171	4.57045	4.12423	5.44813	4.25178
1.05	1.84724	1.82461	1.4154	2.26515	2.05618	1.94757	1.89058	1.83498	1.71275	1.81329	1.85435	1.8635	2.56401	1.63527	1.91191	1.85246	2.04812	2.08624	2.32627	1.49028	2.22347	1.85468	2.27707	1.31658	1.84448	1.67611	1.31463	5.26981	1.05936	1.80191	1.60371	1.94812	1.81963	1.85698	1.59203	1.8283	1.44277	1.53766	1.52173	2.02381	1.79195	1.88528	0.707572	1.74964	1.48493	1.45226	1.84213	1.7748	1.34834
1.1	0.482295	0.667035	0.265127	0.61079	0.581262	0.490188	0.422471	0.49957	0.413233	0.736209	0.43738	1.03996	0.662896	0.374375	0.547203	0.346953	0.625769	0.517006	0.612371	0.31751	0.68299	0.525815	0.472769	0.419035	0.336033	0.38129	0.212395	1.44789	0.301362	0.383828	0.393721	0.449292	0.528751	0.376055	0.51009	0.47589	0.491408	0.578511	0.668708	0.801765	0.577679	0.557014	0.213996	0.380406	0.337689	0.427973	0.63778	0.361471	0.434361
1.15	0.206705	0.779793	ND	0.257704	0.2668	0.391751	0.197176	0.276621	0.163117	0.39784	0.236209	1.4191	0.434725	0.171888	0.381387	0.163785	0.479045	0.278969	0.31202	0.163059	0.373104	0.221216	0.213501	0.313115	0.182571	0.279328	0.100474	0.538758	0.163767	0.161344	0.331405	0.194594	0.267122	0.177073	0.278181	0.19393	0.259576	0.346985	0.541246	0.321509	0.250582	0.204171	0.163037	0.247507	0.16524	0.246427	0.388749	0.178582	0.24716
1.2	0.120476	0.838605	ND	0.20922	0.208404	ND	0.134701	0.220919	0.103534	0.260119	ND	ND	0.452083	0.0942807	0.475513	0.112066	ND	0.203642	0.213791	0.0865313	0.258216	0.181071	0.200762	ND	0.144217	0.238596	ND	0.306714	0.0873931	0.0778959	ND	ND	ND	ND	ND	0.122304	0.197451	0.265384	0.372664	0.175126	0.114102	0.144633	ND	0.28908	0.132139	ND	0.233236	0.124059	0.215488
[truncated: 133 more columns]

## Sheet: FISH
Data related to Figure 1e, f, i and Figure 5b, c
Radial-normalized distance from the NE										Dual-color FISH, region 36C
Region 36C		Region 60D		Region 22A		Region 36C				Untreated S2 cells		Lamina disruption
Control	Lam-KD	Control	Lam-KD	dsLacZ	Lam-KD	Control	LBR-KD			RND < 0.15	RND > 0.15	Control	Lam-KD
0.0240955	0.0739139	0.0285389	0.0310765	0.0325951	0.0624589	0.00100948	0.0109966			0.0686127	0.169849	0.0815354	0.0368216
0.0398071	0.135922	0.0292993	0.0388747	0.032612	0.0630764	0.00665518	0.013676			0.10051	0.267932	0.0759511	0.0879018
0.13833	0.130526	0.0301887	0.0706613	0.0331248	0.063831	0.0109376	0.0144693			0.197649	0.0473344	0.0944318	0.0469559
0.056538	0.0660929	0.0307226	0.0721402	0.0333272	0.0654213	0.0126789	0.028211			0.0260863	0.214892	0.0581468	0.100214
0.0499169	0.154976	0.0341	0.0722559	0.0335692	0.0655543	0.0132458	0.0295514			0.0934464	0.118664	0.123465	0.0906419
0.0548585	0.117132	0.0358253	0.072654	0.0339084	0.105588	0.0166645	0.0297507			0.10482	0.175006	0.0586159	0.0242803
0.0838051	0.150842	0.0379681	0.0736034	0.0342224	0.107812	0.019866	0.0303588			0.189123	0.163146	0.0419025	0.12817
0.155558	0.0959154	0.0387806	0.0738625	0.0342519	0.108048	0.0237631	0.0304581			0.0958272	0.132869	0.0598684	0.106394
0.0347062	0.0990278	0.039455	0.0750479	0.034429	0.10881	0.0242105	0.0467909			0.120945	0.144164	0.0837737	0.157608
0.0600883	0.174736	0.0571497	0.075337	0.0345995	0.10913	0.0318328	0.0472534			0.221443	0.0922075	0.0901325	0.112547
0.194409	0.185009	0.0576343	0.0771656	0.0767057	0.122114	0.034655	0.0478359			0.0154442	0.0220324	0.0927572	0.0590455
0.149117	0.171505	0.0624422	0.0772536	0.0776659	0.125425	0.0380854	0.0522234			0.0964876	0.133046	0.107709	0.11569
0.180878	0.267584	0.0635901	0.0772935	0.0786993	0.128663	0.0395951	0.0541775			0.112773	0.124858	0.0196261	0.132001
0.162147	0.208639	0.0665878	0.0775583	0.0804616	0.129406	0.0502757	0.0561522			0.0794122	0.0812934	0.0583588	0.0543357
0.130404	0.238599	0.0676682	0.0830219	0.0828197	0.130869	0.0509038	0.0609282			0.0657141	0.101541	0.120599	0.0700647
0.0945154	0.246516	0.0708434	0.0867951	0.0947805	0.133684	0.0540792	0.06138			0.187208	0.105621	0.150437	0.0308145
0.229954	0.288627	0.0720725	0.0964095	0.0972278	0.156068	0.054331	0.0647947			0.125554	0.115373	0.0772209	0.0832253
0.229974	0.208567	0.0862026	0.105093	0.0999228	0.15874	0.0621538	0.0673578			0.0854516	0.0658393	0.0717704	0.16852
0.227147	0.213386	0.0865653	0.107581	0.101592	0.163535	0.0633152	0.0776375			0.113891	0.119853	0.0638053	0.1121
0.389909	0.366843	0.0879595	0.108286	0.105833	0.163886	0.0638643	0.0860681			0.119136	0.059107	0.140612	0.110053
0.272571	0.244829	0.0904711	0.108551	0.105936	0.16712	0.0659416	0.0942595			0.081039	0.173447	0.0574489	0.0389944
0.311732	0.373689	0.0907812	0.115013	0.112833	0.167968	0.0759243	0.096012			0.0919154	0.0350972	0.0433764	0.0572746
0.234501	0.24641	0.0945721	0.118699	0.113374	0.168544	0.0769004	0.0968263			0.144186	0.135082	0.0110037	0.0958655
0.400273	0.262978	0.100802	0.11941	0.114832	0.169848	0.0789015	0.100693			0.0965281	0.13673	0.159809	0.117916
0.208181	0.302701	0.102888	0.123467	0.114961	0.170242	0.0798642	0.100799			0.0643318	0.243019	0.128067	0.0293484
0.328308	0.4162	0.103819	0.124166	0.115328	0.173163	0.0806763	0.103563			0.101171	0.0937961	0.114004	0.131661
0.207408	0.369243	0.10587	0.125562	0.116615	0.17403	0.0808771	0.106413			0.167468	0.338356	0.0930493	0.0325931
0.399089	0.338498	0.107952	0.131932	0.117645	0.177739	0.0808821	0.108296			0.0862833	0.166445	0.137016	0.0784734
0.356809	0.358774	0.110842	0.132831	0.118049	0.180769	0.081154	0.111437			0.197344	0.0764245	0.0871334	0.128706
0.397154	0.432793	0.113321	0.135613	0.11806	0.191389	0.0820325	0.112332			0.182477	0.100001	0.085092	0.0828576
0.395456	0.373048	0.115496	0.136002	0.119115	0.194297	0.0880886	0.113913			0.11469	0.085583	0.0630209	0.055534
0.384189	0.447809	0.117912	0.138681	0.119174	0.195282	0.0893691	0.119631			0.0724369	0.157266	0.0921861	0.0690665
0.345285	0.456234	0.118318	0.139546	0.121286	0.201258	0.089461	0.12047			0.187746	0.210052	0.147826	0.0752034
0.298615	0.414106	0.126245	0.143051	0.124497	0.205869	0.0897897	0.120847			0.136011	0.138745	0.140736	0.0716419
0.35837	0.521469	0.130696	0.143324	0.127507	0.207195	0.0911125	0.122437			0.140154	0.0842706	0.067746	0.0385645
0.399304	0.533501	0.133632	0.14347	0.129866	0.214188	0.0932095	0.123357			0.12433	0.188839	0.0462961	0.0447731
0.382489	0.502423	0.137548	0.146638	0.132499	0.218221	0.0963346	0.124021			0.117164	0.11739	0.0608839	0.125861
0.444254	0.527676	0.139334	0.147725	0.134561	0.219941	0.0987586	0.130352			0.182943	0.0695737	0.0284304	0.139351
0.559648	0.595728	0.145613	0.157413	0.152553	0.220166	0.101042	0.135551			0.112636	0.139234	0.115433	0.0766467
0.496566	0.626208	0.146662	0.17201	0.159193	0.221038	0.106201	0.137082			0.180051	0.208164	0.0512187	0.0905935
0.0412066	0.253312	0.146928	0.174239	0.162324	0.224654	0.109922	0.137227			0.12313	0.168606	0.0701085	0.0501658
0.415787	0.130096	0.147324	0.175519	0.162976	0.225716	0.116604	0.143766			0.173817	0.239395	0.0758317	0.0995311
0.325583	0.257318	0.151493	0.181781	0.163353	0.22946	0.131271	0.145251			0.233686	0.1251	0.0674404	0.0640029
0.295076	0.168783	0.16067	0.183878	0.16508	0.22949	0.135026	0.14691			0.0914047	0.0768265	0.0247525	0.0730639
0.0682984	0.210067	0.162639	0.184681	0.168339	0.230824	0.141086	0.148339			0.140491	0.399989	0.0724629	0.0641607
0.180261	0.232404	0.162983	0.188197	0.171513	0.239598	0.148496	0.148747			0.232885	0.340748	0.0113349	0.108598
0.341959	0.137448	0.163169	0.195634	0.1729	0.250673	0.15323	0.156825			0.0738446	0.202926	0.156952	0.186962
0.158445	0.192197	0.164215	0.201272	0.17753	0.252225	0.154396	0.158131			0.187808	0.0990182	0.0420076	0.0421254
0.371296	0.141241	0.166817	0.202686	0.177835	0.258218	0.155073	0.158911			0.0892732	0.0962382	0.140261	0.0399862
0.0805413	0.235188	0.168344	0.204768	0.181807	0.259278	0.157383	0.159213			0.0765098	0.109593	0.0433844	0.0672809
0.30286	0.284763	0.168704	0.204829	0.182268	0.263121	0.158507	0.166049			0.0911612	0.148748	0.0842778	0.0492803
0.21958	0.118332	0.198856	0.217864	0.190251	0.26377	0.158581	0.168705			0.130228	0.12702	0.0448982	0.111944
0.143751	0.170217	0.214613	0.218511	0.192046	0.265327	0.158788	0.170016			0.124983	0.219816	0.136358	0.0828083
0.154732	0.294345	0.215102	0.22406	0.200046	0.270414	0.164497	0.174077			0.052936	0.422636	0.0516615	0.0821271
0.254827	0.0206377	0.216036	0.224224	0.201921	0.278034	0.16985	0.181153			0.119328	0.0929913	0.0890495	0.0855419
0.18992	0.336117	0.226417	0.229416	0.206326	0.293301	0.171883	0.182492			0.101804	0.210982	0.143251	0.148295
0.19894	0.051388	0.241923	0.23367	0.214984	0.294623	0.172803	0.182853			0.0848699	0.0215614	0.0497349	0.123389
0.339361	0.207874	0.26245	0.234475	0.224926	0.299313	0.175378	0.18328			0.0663196	0.0630173	0.115264	0.117873
0.473201	0.0331829	0.264085	0.237499	0.22495	0.304972	0.176148	0.184186			0.134463	0.211649	0.060966	0.0404944
0.567243	0.304265	0.266044	0.253823	0.229803	0.306699	0.176681	0.186031			0.171966	0.16068	0.105109	0.115726
0.114351	0.328906	0.288844	0.265081	0.23003	0.310077	0.179957	0.187847			0.0139069	0.180829	0.0914334	0.0996684
0.266976	0.284737	0.294309	0.265219	0.23195	0.318723	0.181443	0.193095			0.0629017	0.102269	0.0699336	0.0676355
0.167686	0.166723	0.29584	0.267971	0.238279	0.330327	0.181598	0.193822			0.0773985	0.0463467	0.0657149	0.139168
0.198958	0.216666	0.305404	0.276688	0.240119	0.330831	0.186988	0.196169			0.081696	0.190569	0.0292318	0.0441871
0.000784648	0.309255	0.318306	0.27687	0.242573	0.339771	0.190671	0.199292			0.128498	0.12925	0.0345245	0.0620579
0.0936346	0.130195	0.33458	0.277116	0.248558	0.34364	0.191092	0.203537			0.0845059	0.219689	0.0355707	0.102969
0.320321	0.245008	0.335931	0.279844	0.250529	0.34838	0.195933	0.204213			0.0734431	0.126034	0.0849499	0.117549
0.522647	0.0525803	0.384976	0.288962	0.252684	0.368852	0.197574	0.204482			0.103836	0.136587	0.0535318	0.0930479
0.038975	0.412376	0.388343	0.290509	0.265086	0.370175	0.198892	0.211077			0.0341277	0.289769	0.0733646	0.139312
0.0500829	0.0260704	0.394203	0.30593	0.265327	0.383044	0.199169	0.217937			0.0546548	0.132323	0.134742	0.163023
0.352676	0.348448	0.395154	0.30913	0.268756	0.384654	0.200245	0.220437			0.0869593	0.105971	0.178538	0.129989
0.211521	0.575861	0.41379	0.309587	0.271862	0.391842	0.202729	0.222682			0.144912	0.117037	0.106588	0.304213
0.00881964	0.202489		0.311242	0.277909	0.393228	0.205516	0.224253			0.115928	0.150366	0.0687932	0.186107
0.183831	0.264506		0.312592	0.27829	0.400873	0.205942	0.225561			0.18108	0.123914	0.0592908	0.0250585
0.00698971	0.0696069		0.313194	0.281259	0.408575	0.20756	0.226655			0.160361	0.174089	0.0894683	0.0253116
0.00288163	0.0158671		0.316618	0.283899	0.416487	0.211291	0.229911			0.0247065	0.06682	0.0192109	0.0925136
0.00996345	0.0732758		0.322842	0.284055	0.417766	0.217225	0.23138			0.163122	0.180729	0.0832842	0.039476
0.0954344	0.0518416		0.323839	0.285191	0.426192	0.217572	0.233587			0.0943793	0.230218	0.0869277	0.0900682
0.161689	0.0223434		0.326195	0.299136	0.429553	0.219188	0.236913			0.135435	0.246094	0.137325	0.112297
0.0952915	0.18727		0.327873	0.308683	0.435854	0.224011	0.240517			0.0365552	0.130313	0.0720434	0.124563
0.078432	0.136769		0.333096	0.309389	0.436276	0.225086	0.25502			0.04559	0.11568	0.0691182	0.0864401
0.163602	0.117844		0.333962	0.311344	0.441104	0.225615	0.256347			0.0452686	0.134812	0.15446	0.0561537
0.0701348	0.17414		0.334121	0.312564	0.443514	0.231392	0.25773			0.102728	0.293054	0.0949299	0.111531
0.076873	0.184489		0.338639	0.313211	0.445055	0.231423	0.258971				0.15119	0.0182905	0.0163191
0.0070488	0.19791		0.340024	0.314281	0.454414	0.241323	0.262358				0.0930192	0.0986832	0.0277073
0.0212667	0.200461		0.341736	0.320605	0.459653	0.244559	0.2642				0.120442	0.190603	0.0562778
0.0611613	0.207185		0.347182	0.321069	0.47913	0.246388	0.269974				0.252499	0.0682457	0.0688895
0.135176	0.240673		0.351642	0.329056	0.507179	0.246803	0.277898				0.230788	0.0433584	0.0868771
0.137878	0.207046		0.354213	0.329776	0.540556	0.24811	0.278445				0.203647	0.0565072	0.0503103
0.123738	0.202777		0.356273	0.331357	0.5484	0.250994	0.280006				0.161999	0.0347042	0.0927825
0.11521	0.277702		0.364139	0.333116	0.560167	0.257006	0.283536				0.129473	0.0762042	0.0705319
0.187066	0.368376		0.365482	0.333961	0.56615	0.259704	0.283684				0.0972668	0.102538	0.133878
0.129775	0.354285		0.373607	0.339826	0.588799	0.278552	0.285648				0.0626026	0.0610182	0.135351
0.152542	0.232685		0.38355	0.340367	0.623252	0.281599	0.29069				0.114136	0.0730664	0.167375
0.196841	0.343092		0.384393	0.340763	0.635931	0.284174	0.292238				0.0697754	0.127782	0.0888441
0.18886	0.301799		0.389461	0.345745	0.669636	0.284764	0.294644				0.0815713	0.110754	0.0395483
0.161075	0.233445		0.417645	0.347764	0.675966	0.28683	0.295695				0.0686285	0.0696477	0.113737
0.245635	0.371331		0.529182	0.350621	0.679053	0.28897	0.301581				0.144463	0.13401	0.0979446
0.338549	0.302584		0.535535	0.355685	0.700641	0.294733	0.308779				0.135853	0.145968	0.0651626
0.251859	0.346969			0.356562	0.789373	0.294857	0.308876				0.0868303	0.070488	0.017674
0.259792	0.336631			0.361018		0.295659	0.310069				0.0903512	0.0645957	0.0285898
0.34559	0.411693			0.372776		0.295751	0.31536				0.0618998	0.106607	0.0716525
0.305564	0.466			0.384578		0.301058	0.322489				0.0726016	0.111189	0.105923
0.290198	0.379124			0.384948		0.303509	0.330491				0.207995	0.0678927	0.116513
0.310848	0.331726			0.392449		0.306182	0.337054				0.0961703	0.0298328	0.128959
0.363518	0.378626			0.395527		0.306294	0.339985				0.342191	0.0493527	0.12631
0.364632	0.437561			0.403287		0.306665	0.346583				0.133787	0.00808754	0.0256242
0.439277	0.432025			0.404383		0.308879	0.348981				0.105923	0.10998	0.0774483
0.373023	0.443616			0.411556		0.310447	0.35022				0.00780662	0.036405	0.0526859
0.498423	0.419964			0.417104		0.313172	0.356612				0.0837119	0.118771	0.0426186
0.45645	0.558998			0.499186		0.318297	0.357939				0.0541166	0.0604467	0.074923
0.47991	0.523244			0.510371		0.318357	0.358945				0.0694001	0.053346	0.0765268
0.42623	0.588048			0.515572		0.324847	0.361136				0.184105	0.0524515	0.0601259
0.46015	0.556063			0.552574		0.327362	0.363215				0.0977582	0.0910349	0.176195
0.464537	0.617297			0.573668		0.335916	0.365332				0.0436556	0.0826242	0.0817114
0.558307	0.000982154					0.338683	0.365951				0.112042	0.020404	0.0556114
0.187408	0.0258365					0.338775	0.366993				0.127362	0.0561643	0.0612595
0.516591	0.027154					0.341008	0.374852				0.148081	0.0282186	0.117656
0.270978	0.0366202					0.341724	0.380105				0.11512	0.0577436	0.0421723
0.0469854	0.0586407					0.344745	0.380151				0.148446	0.0675417	0.0469042
0.172743	0.0607952					0.347018	0.383115				0.119552	0.129551	0.200494
0.119141	0.0747638					0.350268	0.383161				0.0946332	0.110658	0.0557263
0.515858	0.0938545					0.35166	0.385605				0.182836	0.0724966	0.106425
0.126987	0.0955891					0.359711	0.388145				0.0978366	0.0239168	0.0898992
0.118583	0.103193					0.36446	0.389531					0.053528	0.0304406
0.106165	0.103811					0.373431	0.399201					0.0820444	0.114993
0.132003	0.107342					0.376267	0.400012					0.0564389	0.0064043
0.0882004	0.108926					0.380544	0.406395					0.150083	0.0834443
0.264753	0.109223					0.384025	0.40651					0.0643128	0.0761639
0.112407	0.120972					0.39468	0.411048					0.0192013	0.0678997
0.148426	0.138351					0.395025	0.433498					0.0293284	0.092811
0.209488	0.142088					0.405737	0.43469					0.0201393	0.0687935
0.140381	0.147501					0.411304	0.447217					0.0456206	0.0440848
0.430787	0.153056					0.415795	0.463343					0.0143913	0.0122029
0.327453	0.154093					0.429572	0.465525					0.00863347	0.129124
0.338453	0.164483					0.459513	0.476198					0.0729049	0.0668565
0.0480133	0.169631					0.47368	0.47931					0.110914	0.0934585
0.339583	0.179745					0.479823	0.484382					0.0908417	0.10558
0.42328	0.18276					0.483966	0.486558					0.0600075	0.0786317
0.418811	0.183914					0.48895	0.486767					0.0727525	0.0983364
0.386018	0.200673					0.519623	0.498844					0.0494511	0.0580603
0.113823	0.203488					0.521015	0.510889					0.0424675	0.0705119
0.153941	0.203734					0.532542	0.514464					0.0692591	0.114948
0.409851	0.203896					0.535277	0.515126					0.0647501	0.0486166
0.232019	0.207352					0.569486	0.516052					0.0618356	0.0868398
0.449891	0.21063					0.589794	0.523895					0.052114	0.0662576
0.166382	0.217853					0.602583	0.560126					0.0552346	0.109965
0.117406	0.219					0.637399	0.596218					0.118145	0.116875
0.233754	0.226786					0.673624	0.708807					0.0755005	0.122522
0.35714	0.226786					0.749687	0.746535					0.104671	0.0758941
0.278631	0.2282											0.153261	0.0789111
0.0127299	0.23335											0.029617	0.086504
0.517568	0.234297											0.0269911	0.0355595
0.263875	0.238519											0.0398869	0.0880383
0.16244	0.257325											0.0598302	0.0396787
0.210482	0.262224											0.0598302	0.0991131
0.557047	0.330054											0.0321747	0.127335
0.215917	0.338083											0.0549598	0.049946
0.0685454	0.340217											0.0572042	0.0859428
0.133076	0.348143											0.0827518	0.0293472
0.570459	0.349092											0.0809616	0.123722
0.455556	0.354787											0.0871217	0.0219564
0.173043	0.376976											0.100719	0.0928803
0.143076	0.378091											0.103619	0.0768993
0.522052	0.379024											0.0568283	0.0966563
0.187491	0.389409											0.0311174	0.0741416
0.454024	0.427228											0.109573	0.125231
0.131164	0.436511											0.126308	0.12256
0.0363762	0.479529											0.104696	0.0522388
0.374094	0.48567											0.101664	0.0918839
0.181043	0.486186											0.0773845	0.0607615
0.127876	0.518007											0.0875841	0.154564
0.104601	0.57128											0.0125494	0.0368822
0.226459	0.629445											0.154674	0.0822986
0.313996	0.749797											0.0783375	0.0939146

## Sheet: Volume of chromatin and nuclei
Data related to Figure 1g, Supplementary Figure 1c
Chromatin volume		Nucleus volume
Control	Lam-KD	Control	Lam-KD
114.032	160.443	290.526	211.057
108.589	163.795	287.587	209.764
110.16	174.804	251.965	191.844
85.099	206.79	345.043	215.988
116.072	103.371	223.78	306.211
236.903	93.838	266.496	220.522
117.482	161.863	177.185	338.269
104.091	100.763	266.496	215.988
107.8	92.423	305.472	192.976
214.269	90.602	234.911	201.031
113.094	168.623	441.031	231.78
195.842	84.335	305.472	256.508
165.19	80.259	224.534	250.211
102.785	150.507	785.253	228.263
80.757	190.938	284.416	315.84
193.141	184.129	231.467	384.476
120.179	244.699	105.005	295.8
480.175	86.116	246.074	127.378
204.694	222.039	251.965	228.263
232.759	192.456	124.876	222.991
320.494	179.097	272.321	193.851
145.552	87.421	173.222	189.275
152.921	151.229	286.49	315.84
105.025	187.722	155.405	185.26
127.525	87.834	176.921	293.556
129.404	205.435	168.989	137.928
235.332	101.788	315.593	400.193
219.057	162.301	105.005	241.129
139.15	159.319	290.526	198.818
138.044	90.27	785.253	198.818
125.227	192.053	133.883	476.069
238.352	184.554	298.046	189.275
213.924	94.263	216.917	193.851
289.53	199.152	198.165	231.78
240.314	86.224	389.81	293.575
86.777	82.917	230.141	213.483
148.022	181.667	283.098	250.211
203.292	117.224	339.199	476.069
383.73	187.039	176.921	179.066
127.355	69.046	249.398	225.36
253.644	91.003	178.762	273.477
117.091	82.429	178.762	234.957
120.873	74.408	259.934	234.957
132.493	152.136	121.248	184.434
104.144	99.973	195.733	312.157
111.333	191.696	85.689	312.157
205.956	115.113	225.921	211.476
125.219	175.034	186.924	167.319
197.183	220.77	185.235	124.918
105.106	199.333	468.305	163.012
98.455	167.053	468.305	163.012
110.538	229.518	327.572	148.811
160.654	94.406	204.051	176.216
101.093	159.255	261.728	361.701
230.82	97.414	190.755	156.549
102.851	188.784	269.483	190.141
150.391	148.417	544.887	171.169
207.892	103.581	310.132	171.169
187.057	175.751	310.132	188.362
230.813	100.91	278.868	197.39
229.848	93.559	317.62	197.39
122.306	77.659	317.62	194.26
127.995	206.495	359.991	194.26
236.454	97.359	359.991	430.64
134.559	83.711	234.115	473.22
488.185	204.992	234.115	98.5
247.102	94.578	211.539	200.78
105.124	216.776	131.8	200.78
246.87	95.531	177.971	142.119
244.285	139.017	455.213	116.554
142.087	70.784	455.213	209.591
291.741	185.836	317.321	209.591
154.862	189.366	95.402	119.083
156.257	170.253	158.375	258.304
125.589	101.204	191.66	258.304
321.574	98.202	302.496	215.352
128.825	89.442	251.22	243.873
254.701	80.8	222.976	233.373
229.912	90.266	132.223	171.441
178.578	95.166	251.22	183.364
251.804	87.803	284.485	182.207
223.035	146.333	133.729	228.609
255.875	95.843	318.096	169.628
	89.87	224.886	197.949
	182.762	210.215	185.346
	186.883	222.976	333.061
	187.369	318.096	243.873
	190.992	336.042	323.578
	85.649	264.439	198.305
	187.545	305.526	215.352
	112.123	243.007	197.949
	166.155	302.496	187.087
	177.232	158.845	213.707
	98.593	248.583	185.346
	78.921	323.204	179.674
	318.482	264.439	122.966
	180.703	305.526	182.207
	90.702	151.317	260.401
	191.315	221.646	152.565
	176.524	210.215	333.061
	174.209	323.204	190.22
	199.869	209.853	142.187
	95.731	490.574	148.545
	193.887	284.485	233.373
	118.76	221.646	211.976
	73.436	186.755	149.643
	100.251	339.504	193.866
	90.086	127.068	229.137
	89.648	248.583	229.137
	79.766	339.504	139.141
	181.136	243.007	193.866
	182.233	490.574	139.141
	100.474	284.483	213.707
	155.721	167.012	184.28
	92.437	250.251	323.578
	184.045	336.042	408.618
	148.137	120.308	408.618
	195.044	234.831	197.428
	197.78	234.831	203.971
	141.039	225.421	142.556
	90.011	213.053	122.673
	89.113	213.053	224.164
	165.331	126.9	219.082
	97.306	181.476	181.921
	188.126	181.476	181.921
		150.956	187.09
		212.712	93.002
		93.118	190.787
		338.323	190.787
		338.323	390.965
		156.279	390.965
		191.404	138.875
		220.594	142.965
		209.228	183.274
		303.697	183.274
		303.697	203.624
		187.766	187.779
		213.857	212.751
		223.768	269.295
		223.768	234.159
		192.08	234.159
		180.916	222.351
		180.916	222.351
		238.213	282.964
		241.862	186.89
		137.84	186.89
		137.84	192.668
		126.586	228.103
		179.082	192.681
		179.082	253.58
		176.189	210.065
		176.189	210.065
		155.294	177.619
		155.294	177.619
		173.476	172.417
		173.476	91.44
		222.794	202.676
		162.365	202.676
		195.617	190.931
		195.617	186.418
		165.951	98.953
		165.951	98.953
		228.531	224.142
		228.531	175.33
		102.529	179.122
		271.526	138.559
		104.334	138.559
		202.333	177.143
		184.886	177.143
		162.279	91.658
		111.42	124.073
		234.395	432.291
		234.395	432.291
		158.248	285.056
		189.231	122.063
		242.615	274.186
		220.751	150.525
		180.319	192.962
		107.143	134.883
		207.625	177.599
		270.293	189.39
		422.405	132.754
		217.515	281.129
		290.777	174.864
		354.7	166.482
		254.037	403.63
		295.132	308.22
		295.132	216.829
		248.166	444.065
		192.408	300.888
		190.575	288.934
		259.88	274.842
		225.626	283.114
		159.292	535.797
		363.173	535.797
		204.312	142.356
		186.845	168.312
		264.117	168.312
		253.553	145.994
		193.113	408.969
		147.286	211.426
		353.209	190.726
		217.657	268.399
		217.657	268.399
		204.122	165.315
		383.47	242.451
		171.588	242.451
		177.311	328.809
		109.411	255.269
		135.126	301.427
		126.226	301.427
		136.933	447.553
		136.933	447.553
		389.241	217.955
		246.82	458.856
		269.179	458.856
		134.833	152.864
		161.341	152.864
		218.856	399.33
		379.771	195.773
		492.361	322.763
		242.359	322.763
		214.093	98.803
		247.189	239.175
		227.634	192.445
		216.102	148.944
		216.102	326.334
		144.262	326.334
		152.78	416.419
		349.696	416.419
		349.696	156.659
		335.436	144.005
		335.436	157.672
		289.564	157.672
		309.258	241.323
		211.223	241.323
		211.223	197.937
		191.162	254.221
		191.162	425.684
		213.282	425.684
		419.908	85.741
		419.908	145.901
		242.385	140.38
		159.533	238.159
		159.533	357.775
		149.426	357.775
		149.426	217.056
		209.793	473.761
		209.793	473.761
		230.485	178.842
		230.485	220.721
		233.605	126.888
		98.162	261.753
		208.722	261.753
		102.006	226.936
		131.745	226.936
		127.263	501.273
		105.089	501.273
		216.682	194.393
		100.949	207.521
		194.935	206.586
		369.163	206.586
		223.377	120.85
		202.132	193.482
		478.133	180.833
		478.133	254.422
		211.77	111.379
		130.764	111.379
		216.617	128.28
		148.404	151.387
		206.535	225.562
		136.641	231.724
		128.816	231.724
		148.674	81.992
		148.674	209.673

## Sheet: Gene expression
Data related to Figure 2d
Genes from different LADs
Raw data	Lam-KD										Control
	Biological Replicate #1					Biological Replicate #2					Biological Replicate #1					Biological Replicate #2
	Technical replicates					Technical replicates					Technical replicates					Technical replicates
	1	2	3	4	Average	1	2	3	4	Average	1	2	3	4	Average	1	2	3	4	Average
Actin	303.4	319.1	337	314.2	318.425	290.3	252.5	258.4	243.5	261.175	272.4	300.6	319.1	329.5	305.4	376.5	404.1	368.1	394.7	385.85
Eaat1	0.0298	0.027	0.0296	0.0562	0.03565	0.0358	0.0175	0.0294	0.0314	0.028525	0.0264	0.0177	0.017	0.0204	0.020375	0.017	0.0115	0.0143	0.0185	0.015325
CG30395	0.0061	0.0071	0.0085	0.006	0.006925	0.00702	0.00765	0.00316	0.0079	0.0064325	0.0038	0.0091	0.0036	0.0055	0.0055	0.00375	0.00253	0.0073	0.0055	0.00477
CG34391	0.0578	0.045	0.0489	0.0917	0.06085	0.0302	0.0722	0.0718	0.0585	0.058175	0.0193	0.0085	0.009	0.042	0.0197	0.0227	0.0167	0.018	0.0192	0.01915
CG5162	0.0247	0.00854	0.0166	0.0153	0.016285	0.0242	0.0091	0.0167	0.0165	0.016625	0.00888	0.0076	0.0123	0.0096	0.009595	0.00916	0.00652	0.0078	0.0081	0.007895
CG34370	0.0235	0.0201	0.0265	0.0233	0.02335	0.0234	0.0134	0.0184	0.0201	0.018825	0.0164	0.0178	0.0204	0.0196	0.01855	0.0124	0.0173	0.0149	0.017	0.0154
Rim	0.0501	0.0367	0.0417	0.0437	0.04305	0.0568	0.0498	0.023	0.0424	0.043	0.0136	0.0159	0.0195	0.0226	0.0179	0.0247	0.0143	0.0129	0.0178	0.017425
wat	0.0533	0.0268	0.0159	0.0311	0.031775	0.0297	0.0184	0.0245	0.0287	0.025325	0.0113	0.0317	0.0211	0.0187	0.0207	0.0108	0.00936	0.0104	0.0189	0.012365
beat-Va	0.00596	0.00862	0.0071	0.0065	0.007045	0.00837	0.00356	0.0062	0.0067	0.0062075	0.00739	0.0036	0.0056	0.0041	0.0051725	0.00321	0.00295	0.0044	0.0068	0.00434
Sls	0.0826	0.0606	0.0802	0.0747	0.074525	0.0737	0.0449	0.0361	0.0248	0.044875	0.0807	0.0369	0.0285	0.0359	0.0455	0.0338	0.0298	0.0274	0.0246	0.0289
Byn	0.0438	0.0118	0.055	0.071	0.0454	0.0713	0.0388	0.0535	0.0404	0.051	0.0176	0.0428	0.0436	0.0358	0.03495	0.0317	0.0774	0.0382	0.0361	0.04585
Goe	0.0155	0.0101	0.0089	0.0123	0.0117	0.02	0.0098	0.0145	0.0102	0.013625	0.00856	0.0107	0.0092	0.0076	0.009015	0.0081	0.0127	0.0075	0.0099	0.00955
CG31814	0.0104	0.0126	0.0087	0.0176	0.012325	0.00755	0.0166	0.0134	0.0125	0.0125125	0.00867	0.012	0.0234	0.0111	0.0137925	0.0115	0.0153	0.0145	0.0096	0.012725
Fili	17.74	2.52	14.1	11.4876	11.4619	3.2	10.4	9.9054	7.8798	7.8463	16.4	3.68	2.54	9.29	7.9775	4.05	4.05	14.0101	7.9854	7.52388
Mb1	0.341	0.32	0.325	0.332	0.3295	0.296	0.274	0.317	0.257	0.286	0.269	0.403	0.313	0.342	0.33175	0.399	0.386	0.451	0.465	0.42525
Normalized on Actin expression (×10,000)	Lam-KD										Control										Genes from different LADs
	Biological Replicate #1					Biological Replicate #2					Biological Replicate #1					Biological Replicate #2
	Technical replicates					Technical replicates					Technical replicates					Technical replicates
	1	2	3	4	Average	1	2	3	4	Average	1	2	3	4	Average	1	2	3	4	Average	Gene	LamKD1/Ctrl1	LamKD1/Ctrl2	LamKD2/Ctrl1	LamKD2/Ctrl2	LamKD/Ctrl_Av	SEM
Eaat1	0.982202	0.84613	0.878338	1.78867	1.11957	1.23321	0.693069	1.13777	1.28953	1.09218	0.969163	0.588822	0.532748	0.61912	0.667158	0.451527	0.284583	0.388481	0.46871	0.397175	Eaat1	1.67812	2.81884	1.63706	2.74987	2.22097	0.651361
CG30395	0.201055	0.222501	0.252226	0.190961	0.217477	0.241819	0.30297	0.122291	0.324435	0.246291	0.139501	0.302728	0.112817	0.16692	0.180092	0.0996016	0.0626083	0.198316	0.139346	0.123623	CG30395	1.20759	1.75919	1.36759	1.99227	1.58166	0.358643
CG34391	1.90508	1.41022	1.45104	2.91852	1.91097	1.0403	2.85941	2.77864	2.40246	2.22743	0.708517	0.282768	0.282043	1.27466	0.645056	0.602922	0.413264	0.488998	0.486445	0.496307	CG34391	2.96249	3.85038	3.45309	4.48802	3.68849	0.644967
CG5162	0.814107	0.267628	0.492582	0.486951	0.511423	0.83362	0.360396	0.646285	0.677618	0.636546	0.325991	0.252828	0.385459	0.291351	0.314178	0.243293	0.161346	0.211899	0.205219	0.204613	CG5162	1.62781	2.49946	2.02607	3.11097	2.31608	0.638567
CG34370	0.774555	0.629897	0.78635	0.741566	0.733297	0.806063	0.530693	0.712074	0.825462	0.720781	0.602056	0.592149	0.639298	0.594841	0.6074	0.329349	0.428112	0.404781	0.430707	0.399119	CG34370	1.20727	1.83729	1.18667	1.80593	1.50929	0.360962
Rim	1.65129	1.15011	1.23739	1.39083	1.35197	1.9566	1.97228	0.890093	1.74127	1.64641	0.499266	0.528942	0.611094	0.685888	0.586117	0.656042	0.353873	0.350448	0.450975	0.4516	Rim	2.30665	2.99372	2.80901	3.64571	2.93877	0.553535
wat	1.75676	0.839862	0.47181	0.989815	0.99788	1.02308	0.728713	0.948142	1.17864	0.969656	0.414831	1.05456	0.661235	0.567527	0.6778	0.286853	0.231626	0.282532	0.478845	0.320461	wat	1.47223	3.11389	1.43059	3.02581	2.26063	0.93525
beat-Va	0.19644	0.270135	0.210682	0.206875	0.221245	0.288322	0.14099	0.239938	0.275154	0.237676	0.271292	0.11976	0.175494	0.124431	0.169368	0.085259	0.0730017	0.119533	0.172283	0.112479	beat-Va	1.3063	1.96699	1.40331	2.11307	1.69742	0.402041
Sls	2.72248	1.89909	2.37982	2.37747	2.34043	2.53875	1.77822	1.39706	1.01848	1.7182	2.96256	1.22754	0.893137	1.08953	1.48985	0.897742	0.737441	0.744363	0.623258	0.748996	Sls	1.57091	3.12475	1.15327	2.294	2.03573	0.865537
Byn	1.44364	0.36979	1.63205	2.25971	1.42577	2.45608	1.53663	2.07043	1.65914	1.95271	0.646109	1.42382	1.36634	1.08649	1.1444	0.841965	1.91537	1.03776	0.914619	1.18829	Byn	1.24586	1.19985	1.70632	1.6433	1.44883	0.262873
Goe	0.510877	0.316515	0.264095	0.39147	0.367433	0.688942	0.388119	0.561146	0.418891	0.521681	0.314244	0.355955	0.288311	0.230653	0.295187	0.215139	0.314279	0.203749	0.250823	0.247506	Goe	1.24475	1.48455	1.76729	2.10775	1.65109	0.371885
CG31814	0.342782	0.394861	0.25816	0.560153	0.387061	0.260076	0.657426	0.518576	0.513347	0.479085	0.318282	0.399202	0.733312	0.336874	0.451621	0.305445	0.378619	0.393915	0.243223	0.329791	CG31814	0.857049	1.17366	1.06081	1.45269	1.13605	0.248447
Fili	584.707	78.9721	418.398	365.614	359.956	110.231	411.881	383.336	323.606	300.423	602.056	122.422	79.5989	281.942	261.215	107.57	100.223	380.606	202.316	194.995	Fili	1.37801	1.84598	1.1501	1.54067	1.47869	0.292603
Mb1	11.2393	10.0282	9.64392	10.5665	10.3478	10.1963	10.8515	12.2678	10.5544	10.9505	9.87518	13.4065	9.80884	10.3794	10.8628	10.5976	9.55209	12.2521	11.7811	11.0211	Mb1	0.952591	0.938907	1.00807	0.993593	0.973291	0.032827
	Genes from the 60D LAD (average LamKD/Control ratio normalized on Anon60D ratio)
Genes	Exp. #1	Exp. #2	Exp. #3	Exp. #4	Exp. #5	Average	SEM
SerT				1.42584	0.915254	1.17055	0.361037
CG3419				0.995215	0.809322	0.902269	0.131446
CG42383				1.99043	2.02542	2.00793	0.0247439
prom			1.41053	1.77512	1.27119	1.48561	0.260222
CG15873				2.35885	2.37712	2.36799	0.0129167
CG15874				2.32057	3.52542	2.923	0.851957
CG3483				1.74163	1.97881	1.86022	0.167716
CG4563			2.01053	2.33971	2.85169	2.40064	0.423882
CG13579				1.94737	2.36017	2.15377	0.291894
CG3492		1.9598	1.84737			1.90358	0.0795004
CG3494				2.25359	2.64407	2.44883	0.276111
CG16837		2.13568	2.85789			2.49679	0.510684
CG13589		1.82915	1.93158			1.88036	0.0724312
CG13590		2.58291	2.32105			2.45198	0.185164
Crtp		2.30486	2.53684			2.42085	0.164038
Yu				2.17703		2.17703
Ssl	2.10309	2.37856	2.63684	2.24402	3.12712	2.50072	0.403048
Pros28.1B	1.49485	1.9598	1.87895			1.77786	0.248413
CG13581	1.57732	1.80905	1.85263			1.74633	0.147983
CG4589	1	1	1	1	1	1	0

## Sheet: TADs
Data related to Figure 3
Group	Chr	Start	End	Size (bins)	RED	PURPLE	RED+PURPLE	BROWN	CORAL	BROWN+CORAL	GREEN	D_GRAY	D_BLUE	L_BLUE	L_GRAY	LADs	Jaccard	ACF LamKD1	ACF Ctrl1	ACF LamKD2	ACF Ctrl2	LamKD1/Ctrl1	LamKD1/Ctrl2	LamKD2/Ctrl1	LamKD2/Ctrl2	what	LamKD/Ctrl_Av	Ctrl1/Ctrl2	Trancsription LamKD1	Transcription Ctrl1	Trascription LamKD2	Transcription Ctrl2	Transcription Ctrl_Av	LamKD1/Ctrl1	LamKD1/Ctrl2	LamKD2/Ctrl1	LamKD2/Ctrl2	LamKD/Ctrl_Av	Ctrl1/Ctrl2	H3 panAc LamKD1	H3 panAc Ctrl1	H3 panAc LamKD2	H3 panAc Ctrl2	H3 panAc Ctrl_Av	LamKD1/Ctrl1	LamKD1/Ctrl2	LamKD2/Ctrl1	LamKD2/Ctrl2	LamKD/Ctrl_Av
A	chr2L	6520000	6580000	3	0.0825	0.065	0.1475	0.0525	0.019525	0.072025	0	0.3	0.04	0.295475	0.145	0	-1	167.152	152.533	172.39	163.035	0.13204	0.0108304	0.0531488	0.0242312	1	0.0550626	-0.0960623	2128.29	2313.34	2059.08	2434.09	3.3558	-0.120283	-0.193692	-0.167973	-0.241381	-0.180832	-0.0734082	1691.5	1502	1688	1573.25	3.20078	0.171418	0.104555	0.16843	0.101567	0.136493
A	chr2L	8120000	8200000	4	0.22038	0.54762	0.768	0.194	0	0.194	0	0	0.038	0	0	0	-1	98.6258	87.6206	107.424	89.4698	0.170695	0.0423142	0.0884967	0.0794265	1	0.0952332	-0.0301306	11024.7	12563	11339.7	12908.1	4.08885	-0.188443	-0.227537	-0.147798	-0.186893	-0.187668	-0.0390945	5320.6	5911.8	5157.4	6287.6	3.76235	-0.152009	-0.24092	-0.196954	-0.285865	-0.218937
A	chr2L	19060000	19100000	2	0.0633333	0.156667	0.22	0	0.0439667	0.0439667	0	0.02	0	0	0.716033	0	-1	274.175	256.485	273.782	265.815	0.0962232	0.0134483	0.0283421	0.0128243	1	0.0377095	-0.0515491	489.377	459.132	484.756	443.725	2.66515	0.0920384	0.141283	0.0783508	0.127595	0.109817	0.0492444	1866.33	1649.33	1829.67	1663.33	3.23404	0.178324	0.166129	0.149698	0.137504	0.157914
A	chr2L	22180000	22380000	10	0.0263636	0.00909091	0.0354545	0	0	0	0	0	0.95	0.00272727	0	0	-1	59.5486	64.7556	62.9917	64.0202	-0.120938	-0.0314457	-0.011994	-0.00703387	1	-0.0428528	0.0164773	3203.61	3201.77	3231.41	3847.75	3.53491	0.000830024	-0.264315	0.0132921	-0.251853	-0.125512	-0.265145	992.091	1040	1188.82	994.727	3.03121	-0.0680393	-0.00382871	0.192945	0.257155	0.0945579
A	chr2R	20000	60000	2	0.0547833	0.0166667	0.07145	0.01	0	0.01	0	0	0.86855	0	0	0	-1	163.84	147.756	155.766	145.395	0.149069	0.051869	0.0229284	0.0299231	1	0.0634474	0.0232361	948.15	784.593	985.189	1022.51	2.96884	0.273171	-0.108931	0.328456	-0.0536449	0.109763	-0.382101	971.333	957.333	1118	857.333	2.99014	0.0209451	0.18011	0.223827	0.382992	0.201969
A	chr2R	8840000	8900000	3	0.01	0.002	0.012	0.34	0	0.34	0	0.66	0	0	0	0	-1	133.672	141.151	140.16	141.664	-0.0785428	-0.0252188	-0.00306166	-0.00463667	1	-0.027865	-0.00523206	381.494	393.749	366.054	332.793	2.56134	-0.045617	0.197033	-0.105219	0.137431	0.0459069	0.24265	2653.25	2545.75	2704.5	2512.5	3.41289	0.0596699	0.078637	0.0872711	0.106238	0.0829541
A	chr2R	9040000	9080000	2	0.21145	0.73	0.94145	0.0133333	0.0233333	0.0366667	0.0133333	0	0	0	0.00855	0	-1	217.105	204.869	214.249	180.006	0.0836894	0.081383	0.0194428	0.0756328	1	0.065037	0.186659	5023.85	5431.12	5241.88	5262.03	3.72523	-0.112459	-0.0668263	-0.0511666	-0.00553418	-0.0589965	0.0456325	2752.33	2726	2674	2858.33	3.43977	0.0138696	-0.054519	-0.0277861	-0.0961747	-0.0411525
A	chr2R	9760000	9800000	2	0	0.628117	0.628117	0.313333	0.04855	0.361883	0	0	0.01	0	0	0	-1	246.694	300.358	254.694	291.784	-0.283963	-0.0729029	-0.0716212	-0.0590428	1	-0.121882	0.0417843	1766.23	1648.29	1881.45	1594.82	3.23253	0.0997003	0.147281	0.190871	0.238452	0.169076	0.0475809	2523.33	2133	2276.67	2290	3.34893	0.242447	0.139983	0.0940391	-0.00842452	0.117011
A	chr3L	8080000	8120000	2	0.26	0.556667	0.816667	0.113333	0	0.113333	0	0	0.0133333	0	0.0566667	0	-1	149.401	137.955	145.496	134.775	0.114992	0.0447464	0.0231118	0.0332422	1	0.054023	0.0336526	10856.9	11700.1	10975.5	11637.7	4.05834	-0.107912	-0.100193	-0.0922428	-0.0845242	-0.0962179	0.00771864	3627	3837	3564.33	3946.67	3.5778	-0.081202	-0.121858	-0.106347	-0.147002	-0.114102
A	chr3L	8440000	8500000	3	0.125	0.3125	0.4375	0.145	0.0275	0.1725	0	0	0.0125	0.005	0.3725	0	-1	192.251	201.079	194.051	211.551	-0.0647734	-0.0415456	-0.0154513	-0.0374982	1	-0.0398171	-0.0732381	1781.68	1870.91	1792.29	1845.22	3.26391	-0.0705033	-0.0505533	-0.0619419	-0.0419918	-0.0562476	0.0199501	1786.5	1732.25	1704.25	1778.5	3.24013	0.0444888	0.00647494	-0.0235102	-0.061524	-0.00851762
A	chr3L	16140000	16180000	2	0.0133333	0	0.0133333	0.396667	0.556667	0.953333	0	0	0	0	0.0333333	0	-1	185.996	180.111	217.131	185.11	0.0463858	0.00207384	0.0811833	0.0692936	1	0.0497341	-0.0394966	119.666	117.527	111.844	83.5585	2.01833	0.0260201	0.518159	-0.0715144	0.420624	0.223322	0.492139	1927	1624	1632.67	1737.33	3.22133	0.246805	0.149482	0.00767864	-0.0896443	0.0785803
A	chr3L	21200000	21240000	2	0.04	0.196667	0.236667	0.133333	0.47	0.603333	0	0.02	0	0	0.14	0	-1	153.932	166.971	147.027	165.989	-0.117313	-0.032752	-0.0552457	-0.0526832	1	-0.0644984	0.00851276	1705.02	1793.26	1736.44	1927.25	3.25983	-0.0728009	-0.176757	-0.0464535	-0.15041	-0.111605	-0.103956	3279.67	3187.33	3291.67	3208.33	3.50908	0.0411993	0.0317252	0.0464683	0.0369942	0.0390967
A	chr3L	23180000	23260000	4	0.006	0	0.006	0	0	0	0	0	0.95	0.012	0.01	0	-1	97.9626	106.778	101.44	109.658	-0.124318	-0.0489812	-0.0222739	-0.0338315	1	-0.0573512	-0.0383936	46.6423	42.4261	41.6022	46.8936	1.63989	0.136688	-0.00775145	-0.0282922	-0.172731	-0.0180218	-0.144439	1092.8	1020.4	1275	1021.6	3.04362	0.0988946	0.097199	0.321362	0.319667	0.209281
A	chr3L	23320000	23700000	19	0.015	0.0095	0.0245	0	0	0	0	0	0.939	0	0	0	-1	39.0049	39.056	38.1768	39.133	-0.00188763	-0.00142391	-0.00988791	-0.0107436	1	-0.00598576	-0.0028425	523.854	485.334	497.78	517.775	2.69923	0.110189	0.0168405	0.0365307	-0.0568174	0.0266856	-0.0933482	743.9	730.6	891.25	649.1	2.87909	0.0260269	0.196668	0.286748	0.457389	0.241708
A	chr3R	1320000	1360000	2	0.0733	0.5	0.5733	0.0166667	0	0.0166667	0	0	0.123333	0.190033	0.0966667	0	-1	187.108	180.587	183.081	163.742	0.051177	0.0579306	0.0059578	0.0484826	1	0.040887	0.141264	2240	2160.37	2349.02	2243.11	3.35234	0.0522146	-0.00200731	0.120777	0.0665547	0.0593847	-0.0542219	1755.67	1579.67	1824	1524.67	3.21558	0.152399	0.203525	0.207486	0.258612	0.205505
A	chr3R	7500000	7540000	2	0.0833667	0.1	0.183367	0.0166667	0.183333	0.2	0	0	0	0	0.616633	0	-1	241.885	208.791	225.453	216.234	0.212264	0.0486853	0.0333449	0.0181324	1	0.0781066	-0.0505347	1522.3	1667.99	1516.07	1679.45	3.20983	-0.131851	-0.141737	-0.137771	-0.147657	-0.139754	-0.00988562	2140	1940.67	2107.67	1961.33	3.30173	0.141058	0.125776	0.119094	0.103812	0.122435
A	chr3R	19960000	20020000	3	0.2525	0.4725	0.725	0.035	0.035	0.07	0	0	0	0	0.205	0	-1	154.235	126.625	151.797	116.04	0.284562	0.123572	0.0787422	0.116653	1	0.150882	0.125937	2285.06	2438.05	2312.31	2497.84	3.38311	-0.093494	-0.128449	-0.0763893	-0.111344	-0.102419	-0.034955	2316	2348.5	2189	2482	3.36918	-0.0201043	-0.0998679	-0.101468	-0.181231	-0.100668
A	chr3R	20180000	20320000	7	0.02375	0.025	0.04875	0	0.005	0.005	0	0	0.0025	0	0.94375	0	-1	125.75	134.123	123.153	130.846	-0.0929937	-0.0172518	-0.0370588	-0.0263167	1	-0.0434052	0.0356846	227.932	234.288	224.29	238.115	2.36592	-0.039678	-0.0630518	-0.0629167	-0.0862905	-0.0629842	-0.0233737	967.75	861.875	953.875	804.875	2.94128	0.167156	0.26587	0.146322	0.245035	0.206096
A	chr3R	25580000	25620000	2	0.163333	0.236667	0.4	0.506667	0.05	0.556667	0	0.0366667	0.00666667	0	0	0	-1	141.073	136.153	146.482	129.18	0.0512154	0.0382493	0.0317585	0.0545904	1	0.0439534	0.0758461	8129.36	9057.04	8444.65	8426.45	3.93665	-0.155899	-0.051783	-0.101002	0.0031131	-0.0763927	0.104115	7626.33	9618.67	7127.33	9682	3.94494	-0.334847	-0.344316	-0.432475	-0.441943	-0.388395
A	chr2R	19760000	19960000	10	0.343636	0.40415	0.747786	0.0294864	0.0172727	0.0467591	0	0	0.0372727	0.0190909	0.149091	0.0442409	-0.888284	60.0073	55.5525	65.7643	56.7087	0.111288	0.0245547	0.0732871	0.0643408	1	0.0683676	-0.0297188	19404.7	20697	19224.7	21643.4	4.31221	-0.093016	-0.157522	-0.106454	-0.17096	-0.131988	-0.0645061	4120.18	4717.09	3968.55	4931.27	3.65696	-0.195189	-0.259252	-0.249287	-0.31335	-0.25427
A	chr3L	4280000	4360000	4	0.176	0.27	0.446	0.138	0.094	0.232	0	0	0.004	0.018	0.288	0.03139	-0.868493	133.094	112.119	128.219	101.266	0.247408	0.118695	0.0582723	0.10249	1	0.131716	0.146887	2468.56	2732.9	2464.48	2828.53	3.42737	-0.146766	-0.196385	-0.14915	-0.198769	-0.172767	-0.0496185	2626.4	2330.2	2357.4	2624.6	3.38693	0.172633	0.000989088	0.0167428	-0.154901	0.00886594
A	chr3R	17040000	17160000	6	0.0957143	0.21	0.305714	0.0857143	0.13	0.215714	0	0	0	0	0.207143	0.0546	-0.696931	81.9346	72.9527	75.7177	72.6818	0.167512	0.0520416	0.0161559	0.0177713	1	0.0633702	0.00536638	5629.22	6225.96	5661.13	6029.03	3.77612	-0.145361	-0.0989907	-0.137205	-0.0908343	-0.118098	0.0463707	3427.43	3438.57	3235.57	3666	3.53741	-0.00468271	-0.0970802	-0.0877888	-0.180186	-0.0924345
A	chr2R	11920000	11960000	2	0.0266667	0.363333	0.39	0	0.0618833	0.0618833	0	0	0	0	0.508117	0.0805167	-0.657752	301.325	298.873	345.185	298.994	0.0117859	0.00337292	0.0625654	0.0623904	1	0.0350286	-0.000581343	2177.87	2184.91	2314.35	1908.52	3.32959	-0.00465996	0.190461	0.0830311	0.278153	0.136746	0.195121	1470	1270.67	1473	1208	3.11966	0.210231	0.283196	0.213172	0.286137	0.248184
A	chr3R	16560000	16600000	2	0.0533333	0.133333	0.186667	0.246633	0.293333	0.539967	0.0166667	0	0	0	0.2567	0.0525	-0.560976	146.311	151.462	142.817	149.718	-0.0499165	-0.00999647	-0.0255223	-0.0204924	1	-0.0264819	0.0167089	1303.48	1340.59	1208.27	1312.09	3.10957	-0.0405018	-0.00949717	-0.149919	-0.118914	-0.0797081	0.0310046	3783	3962.67	3861.67	3749.33	3.58635	-0.0669408	0.0128967	-0.037248	0.0425895	-0.0121756
A	chr2R	12140000	12180000	2	0.186667	0.143333	0.33	0.00333333	0.105217	0.10855	0	0	0	0	0.56145	0.104317	-0.519629	108.854	102.176	137.607	102.402	0.0913451	0.0265372	0.129293	0.128333	1	0.093877	-0.00319045	3086.23	3374.39	3147.3	3242.22	3.5125	-0.128783	-0.0711344	-0.100514	-0.0428658	-0.0858244	0.0576487	2685.33	2628	2490.67	2740.33	3.41825	0.0311359	-0.0292502	-0.0774333	-0.137819	-0.0533418
A	chr3R	20000	200000	9	0.167	0.371	0.538	0.02099	0.236	0.25699	0.015	0.014	0.01101	0.004	0.114	0.186445	-0.485275	80.2148	69.2172	85.3093	79.1761	0.212738	0.00565993	0.0907825	0.032402	1	0.0853956	-0.193936	3780.05	3993.38	3613.15	3819.67	3.58078	-0.0792061	-0.0150425	-0.144353	-0.0801894	-0.0796978	0.0641636	2241.5	2246.1	2272.6	2277.9	3.35517	-0.00295766	-0.0232399	0.0169216	-0.00336064	-0.00315915
A	chr3R	20920000	21040000	6	0.0842714	0.22	0.304271	0	0.02	0.02	0	0.0314429	0	0	0.644286	0.127429	-0.409643	91.9756	80.048	83.2602	77.9116	0.200386	0.0720706	0.0170866	0.0288352	1	0.0795945	0.039028	1551.03	1679.19	1559.18	1803.97	3.22551	-0.114544	-0.217949	-0.106983	-0.210388	-0.162466	-0.103405	1399.86	1348.29	1375.57	1354.29	3.13334	0.0541534	0.0477475	0.0289048	0.0224989	0.0383261
A	chr3R	1500000	1540000	2	0.0666333	0.4667	0.533333	0.0433333	0.12	0.163333	0.0166667	0	0	0	0.283333	0.235517	-0.387353	192.964	228.724	205.867	219.349	-0.245278	-0.0556606	-0.0457246	-0.0275493	1	-0.0935531	0.0603772	1073.63	1044.83	1062.97	995.859	3.01475	0.0392271	0.108484	0.0248257	0.094083	0.066655	0.0692573	1928.67	1785.33	1970	1754.33	3.264	0.11141	0.136681	0.142002	0.167273	0.139342
A	chr3L	8320000	8380000	3	0.17	0.19	0.36	0.015	0.045	0.06	0	0	0	0	0.58	0.189887	-0.309359	164.38	152.227	154.99	118.953	0.11081	0.140474	0.00781125	0.114928	1	0.0935057	0.355834	1996.99	2271.69	2154.72	2531.88	3.36538	-0.185936	-0.34238	-0.0762607	-0.232705	-0.209321	-0.156444	1690	1661.25	1656.25	1650.75	3.21908	0.024754	0.0339016	-0.00434874	0.00479881	0.0147764
A	chr3L	22740000	22820000	4	0.046	0.506	0.552	0.094	0.106	0.2	0.006	0	0.178	0.03	0.034	0.34511	-0.230618	111.133	117.753	104.06	126.458	-0.0834731	-0.0561046	-0.0536875	-0.0846642	1	-0.0694824	-0.102902	1115.01	1037.6	1093.05	1034.9	3.02333	0.103806	0.107562	0.0751138	0.0788705	0.0913381	0.00375669	2153	2359.4	2377.8	2149.6	3.3609	-0.132072	0.00228009	0.0112073	0.145559	0.00674372
A	chr3R	18300000	18360000	3	0.075	0.0775	0.1525	0.1075	0.05	0.1575	0	0	0	0	0.69	0.102163	-0.197664	158.382	131.657	150.227	131.006	0.266619	0.0824139	0.057304	0.0594576	1	0.116449	0.00715402	4013.03	4513.59	4050.11	4758.78	3.64746	-0.169582	-0.2459	-0.156313	-0.232631	-0.201107	-0.0763186	3144.25	3486.75	2897.5	3634.5	3.52369	-0.149167	-0.209041	-0.267074	-0.326948	-0.238058
A	chr2L	20660000	20740000	4	0.128	0.27162	0.39962	0.10038	0.01	0.11038	0	0.138	0	0	0.274	0.28489	-0.167609	145.771	130.925	132.408	131.95	0.154963	0.0432611	0.00489155	0.00150424	1	0.0511549	-0.0112524	3205.65	3041.12	3150.19	3092.39	3.4906	0.0760148	0.0518971	0.0508374	0.0267196	0.0513672	-0.0241177	2531.2	2615	2442.4	2682.2	3.4116	-0.0469894	-0.0835953	-0.0985115	-0.135117	-0.0910534
A	chr3L	5880000	6140000	13	0.0585714	0.0678571	0.126429	0.0107143	0.04	0.0507143	0	0.00142857	0.0135714	0.0357143	0.772143	0.0952786	-0.140501	49.9207	43.9879	49.4977	46.7678	0.182533	0.0283333	0.0512526	0.0246381	1	0.0716892	-0.0884115	812.241	906.986	810.016	891.874	2.93933	-0.159174	-0.134933	-0.163131	-0.13889	-0.149032	0.0242407	1498.93	1351.86	1472.79	1340.36	3.14249	0.148989	0.161314	0.123605	0.13593	0.14246
A	chr3R	5980000	6120000	7	0.08375	0.204987	0.288737	0.03125	0.2025	0.23375	0	0.025	0.0125	0	0.440012	0.220594	-0.133791	98.8276	91.1339	107.609	91.4424	0.116925	0.0337303	0.0721681	0.0707004	1	0.073381	-0.0048756	957.178	927.345	1094.09	1061.59	3.01186	0.0456813	-0.149367	0.238558	0.0435096	0.0445954	-0.195048	1610.88	1475.88	1602.38	1449.62	3.17877	0.126274	0.152165	0.118641	0.144532	0.135403
A	chr3R	11900000	11960000	3	0.0825	0.375025	0.457525	0	0.052475	0.052475	0	0.0225	0	0	0.4675	0.365187	-0.112235	130.912	163.866	146.025	150.325	-0.323923	-0.0600526	-0.0500614	-0.0126035	1	-0.11166	0.124432	1774.34	1834.83	1710.89	1880.07	3.25734	-0.0483684	-0.0835038	-0.1009	-0.136036	-0.0922021	-0.0351354	2353.5	2089.5	2202.5	2193	3.33479	0.17165	0.101902	0.0759843	0.00623621	0.0889432
A	chr2R	16900000	16940000	2	0.166667	0.22	0.386667	0.01	0.0966667	0.106667	0	0	0.00666667	0	0.5	0.321583	-0.0918932	280.536	265.592	292.214	270.869	0.0789763	0.0152285	0.041487	0.0329413	1	0.0421583	-0.0283884	4396.44	4750.18	4697.43	5139.93	3.68686	-0.111645	-0.225413	-0.0161081	-0.129876	-0.120761	-0.113768	2270.67	2198.33	2075.67	2378	3.34583	0.0467058	-0.0666328	-0.0828354	-0.196174	-0.0747341
A	chr3L	1580000	1620000	2	0.106667	0.25	0.356667	0.0333333	0.196667	0.23	0	0	0.0566667	0.123333	0.233333	0.308967	-0.0716611	167.322	168.933	161.998	183.279	-0.0138193	-0.039559	-0.018203	-0.053602	1	-0.0312958	-0.117593	1459.56	1570.8	1481.4	1540.43	3.18494	-0.105963	-0.0777973	-0.0845371	-0.0563714	-0.0811672	0.0281658	2524.33	2657	2447.67	2653.33	3.41263	-0.0738958	-0.0719035	-0.118391	-0.116399	-0.0951473
A	chr3L	11720000	11780000	3	0.0575	0.2525	0.31	0.0125	0.02	0.0325	0	0	0.0275	0.0175	0.6125	0.277313	-0.0556561	130.843	121.362	137.813	113.744	0.108516	0.0608191	0.0552068	0.0833594	1	0.0769753	0.0935208	1192.69	1195.05	1172.55	1214.21	3.07698	-0.00285873	-0.0258046	-0.0274231	-0.0503689	-0.0266138	-0.0229459	1779.5	1623.5	1834	1630.25	3.2294	0.132365	0.126379	0.175886	0.1699	0.151132
A	chr2R	3720000	3780000	3	0.0110875	0.0425	0.0535875	0.0239125	0.1125	0.136412	0	0	0	0	0.81	0.0482	-0.0529289	246.531	280.559	254.086	291.24	-0.186533	-0.0723788	-0.0430435	-0.0592702	1	-0.0903065	-0.0539038	259.15	253.54	236.5	255.808	2.39553	0.031574	0.0187242	-0.100374	-0.113223	-0.0408248	-0.0128497	1530	1295.25	1503.5	1312.75	3.13688	0.240301	0.220939	0.215094	0.195733	0.218017
A	chr3R	25680000	25840000	8	0.161111	0.248889	0.41	0.0577778	0.113333	0.171111	0	0.00666667	0.0277778	0	0.384444	0.38695	-0.0289228	96.6725	83.5058	91.0131	80.677	0.21123	0.0785533	0.0373875	0.0523541	1	0.0948813	0.049718	13149.7	14965.3	13293.8	15724.6	4.16617	-0.186585	-0.257991	-0.170863	-0.242269	-0.214427	-0.071406	2617.89	2688.78	2554.33	2752.33	3.42572	-0.0385467	-0.0722513	-0.0740037	-0.107708	-0.0731275
A	chr3R	6520000	6660000	7	0.103737	0.1325	0.236237	0.00375	0.07125	0.075	0	1.25e-05	0.0125	0	0.67625	0.232406	-0.00817519	83.4532	75.5862	82.7641	77.3748	0.142845	0.0328434	0.0393994	0.0292423	1	0.0610824	-0.033741	2158.24	2448.7	2081.35	2474.21	3.36824	-0.182162	-0.197109	-0.234496	-0.249443	-0.215802	-0.0149472	1815.75	1710.88	1830	1746.25	3.2461	0.0858312	0.0563055	0.0971093	0.0675835	0.0767074
A	chr2L	21560000	21640000	4	0.104	0.06838	0.17238	0	0	0	0	0	0.80562	0	0	0.19629	0.0648547	132.578	120.15	129.434	120.224	0.142006	0.0424832	0.0323231	0.0320581	1	0.0622177	-0.000880146	30308	32277.2	28596.1	31165.2	4.48685	-0.0908167	-0.0402405	-0.174696	-0.124119	-0.107468	0.0505762	2579	3219.4	3198.8	2904.4	3.49242	-0.31998	-0.171428	-0.00926105	0.139291	-0.0903447
A	chr2R	11440000	11700000	13	0.055	0.272143	0.327143	0.135714	0.118571	0.254286	0	0.0907143	0.00571429	0.00785714	0.314286	0.423221	0.128043	54.8806	52.323	57.8675	52.0196	0.0688511	0.0232516	0.0437423	0.0462676	1	0.0455281	0.0083889	1066.24	1173.22	1120.09	1136.53	3.05815	-0.137941	-0.0921007	-0.0668554	-0.0210149	-0.0794781	0.0458405	2095.71	1934.29	1980.57	1970.79	3.29267	0.115641	0.0886711	0.0341158	0.00714581	0.0613935
A	chr2R	6020000	6400000	19	0.04	0.269217	0.309217	0.0877825	0.172	0.259782	0	0.007	0.0035	0.025	0.395	0.418913	0.150653	37.3726	34.4866	37.7597	32.6058	0.115947	0.0592583	0.0393785	0.0637332	1	0.0695793	0.0809046	1795.73	1983.23	1640.08	1744.57	3.25268	-0.143279	0.0416971	-0.274086	-0.0891098	-0.116195	0.184977	1864.95	1857.2	1949.9	1830.7	3.27399	0.00600777	0.0267416	0.070271	0.0910047	0.0485063
A	chr2L	20000	60000	2	0.116033	0.130633	0.246667	0.0133333	0	0.0133333	0	0.506667	0.126667	0.0333333	0.0733333	0.33575	0.152955	314.46	304.61	320.964	301.404	0.0459142	0.0184158	0.0227126	0.0273069	1	0.0285874	0.0152617	805.835	734.87	761.502	745.544	2.8735	0.132997	0.112192	0.0513589	0.0305539	0.0817754	-0.020805	1962.33	2145.33	2175.67	2000.67	3.32371	-0.128632	-0.0279107	0.0202557	0.120977	-0.00382749
B	chr2L	7900000	7960000	3	0.040475	0	0.040475	0.1825	0.777025	0.959525	0	0	0	0	0	0.0563375	0.163848	179.181	205.876	176.96	197.059	-0.200359	-0.0413027	-0.0657313	-0.04672	1	-0.0885282	0.0631541	148.741	148.201	146.738	158.563	2.17946	0.00525208	-0.0922516	-0.0143083	-0.111812	-0.05328	-0.0975037	2176	1941.75	2162.25	1898	3.30117	0.164321	0.197199	0.155176	0.188053	0.176187
B	chr2L	18520000	18560000	2	0	0.223333	0.223333	0.41	0.12	0.53	0.0133333	0	0	0.0927	0.140633	0.312467	0.166356	224.952	238.952	233.587	261.548	-0.0871003	-0.065461	-0.00986221	-0.0491034	1	-0.0528817	-0.130356	1301.95	1388.05	1382.82	1394.56	3.14254	-0.0923912	-0.0991438	-0.00544538	-0.012198	-0.0522946	-0.00675267	2690.33	2404	2579.33	2469.67	3.39521	0.162348	0.123469	0.101561	0.0626819	0.112515
B	chr2R	10160000	10340000	9	0.071	0.048435	0.119435	0.013	0.08	0.093	0	0.300565	0	0	0.485	0.16816	0.169422	68.4902	58.899	67.1183	57.2526	0.217653	0.0778327	0.0567326	0.0690452	1	0.105316	0.0409013	1060.93	1089.03	1075.06	993.194	3.02219	-0.0377199	0.0951816	-0.0186376	0.114264	0.038272	0.132902	1803.8	1614.4	1733.7	1660	3.22255	0.160041	0.119856	0.102856	0.062671	0.111356
B	chr3L	7740000	7800000	3	0.01	0.15	0.16	0.2775	0.2175	0.495	0	0	0	0	0.345	0.234013	0.187843	131.739	127.596	136.012	129.087	0.0460922	0.0088311	0.0277398	0.0226957	1	0.0263397	-0.016756	1479.61	1462.64	1515.77	1635.33	3.18693	0.0166456	-0.144369	0.0514784	-0.109537	-0.0464455	-0.161015	2814	2693.5	2812	2848	3.44475	0.0631403	-0.0173268	0.0621145	-0.0183526	0.0223939
B	chr2R	2520000	2840000	16	0.130256	0.243862	0.374118	0.117059	0.0905882	0.207647	0	0.00764706	0.00117647	0	0.388235	0.553056	0.192993	37.466	32.622	37.4123	33.4523	0.199738	0.049211	0.0595039	0.0485879	1	0.0892601	-0.0362622	5378.02	5792.54	5485.96	5876.07	3.75726	-0.107121	-0.127776	-0.0784515	-0.0991067	-0.103114	-0.0206551	3729.71	3914.29	3661.53	4018	3.58711	-0.0696903	-0.107416	-0.0963058	-0.134031	-0.101861
B	chr2R	18220000	18440000	11	0.06	0.2275	0.2875	0.103333	0.0991667	0.2025	0	0.0133333	0	0	0.496667	0.441571	0.211325	62.4072	61.7451	63.2059	57.4581	0.0153887	0.0358834	0.0101554	0.0414062	1	0.0257084	0.103813	1313.04	1375.46	1260.28	1242.93	3.11156	-0.0670018	0.0791623	-0.126173	0.019991	-0.0235054	0.146164	2251.58	2067.92	2155.58	2135.67	3.32628	0.122762	0.0762534	0.0599003	0.0133918	0.0680768
B	chr3R	3740000	3800000	3	0.070025	0.1175	0.187525	0.005	0.085	0.09	0	0.0775	0	0	0.634975	0.297538	0.226801	137.1	120.541	134.035	127.949	0.185703	0.0299991	0.0460838	0.0201806	1	0.0704917	-0.0860487	1985.74	2248.68	1963.67	2355.49	3.3403	-0.1794	-0.246346	-0.195527	-0.262472	-0.220936	-0.0669457	1869.5	1861.5	1936.5	1830.5	3.27327	0.00618686	0.0304147	0.0569859	0.0812137	0.0437003
B	chr2L	320000	380000	3	0.0175	0.397025	0.414525	0	0	0	0	0	0.32	0.265475	0	0.676975	0.240449	322.548	324.323	315.613	335.094	-0.00791694	-0.016572	-0.0118227	-0.0260115	1	-0.0155808	-0.047134	508.429	436.853	482.043	456.511	2.66131	0.218897	0.155399	0.142013	0.0785142	0.148706	-0.0634987	1366.25	1252.25	1383	1170	3.10326	0.125699	0.223713	0.143279	0.241293	0.183496
B	chr3L	3820000	3860000	2	0	0.36	0.36	0	0.0666667	0.0666667	0	0.09	0	0	0.483333	0.58815	0.240626	204.791	229.07	221.004	227.967	-0.161634	-0.0465617	-0.0155663	-0.0134714	1	-0.0593083	0.00695921	1154.12	1162.36	1193.2	812.535	3.02368	-0.0102598	0.506295	0.0377795	0.554335	0.272037	0.516555	1747	1494	1757.67	1481.33	3.19802	0.225699	0.237983	0.234481	0.246765	0.236232
B	chr3R	5640000	5840000	10	0.0163636	0.16	0.176364	0.0809091	0.469991	0.5509	0	0.00363636	0.0127273	0.00636364	0.250009	0.292132	0.247106	77.9143	71.3422	80.9688	77.5829	0.127132	0.00185084	0.0549713	0.0185517	1	0.0506264	-0.120983	572.763	583.117	550.859	541.33	2.74697	-0.025848	0.0814301	-0.0821011	0.025177	-0.000335498	0.107278	1906.18	1640	1757	1679	3.2284	0.21699	0.183084	0.0994184	0.065512	0.141251
B	chr3L	1680000	1840000	8	0.0922222	0.264444	0.356667	0.0533333	0.0655556	0.118889	0	0.00888889	0	0.0188889	0.496667	0.593167	0.248991	60.7303	56.0239	61.5516	60.6066	0.116372	0.000885105	0.0408659	0.00671954	1	0.0412107	-0.113432	2530.24	2753.61	2496.13	2383.58	3.40559	-0.122052	0.0861419	-0.141628	0.0665655	-0.0277432	0.208194	1867.11	1710.44	1713.67	1764.78	3.23795	0.126437	0.0813213	0.00271527	-0.0424	0.0420183
B	chr2R	10400000	10460000	3	0.0125	0.113587	0.126087	0.16	0.58	0.74	0	0	0	0	0.133912	0.21165	0.25334	151.992	168.788	156.234	170.884	-0.151214	-0.050879	-0.0335671	-0.0389261	1	-0.0686466	-0.0178021	393.66	394.234	434.11	438.142	2.62548	-0.0021022	-0.15445	0.13901	-0.0133375	-0.00771986	-0.152348	1858	1847.5	1961	1762.5	3.26881	0.00817614	0.0761272	0.0860152	0.153966	0.0810712
B	chr3L	19940000	20260000	16	0.0558824	0.222353	0.278235	0.0482353	0.0976471	0.145882	0	0.00235294	0.0247059	0	0.548824	0.515121	0.298586	39.2441	37.9316	39.5747	37.0896	0.0490762	0.0245231	0.018416	0.0281657	1	0.0300452	0.0323877	1762.48	1740.8	1768.31	1751.42	3.24391	0.0178547	0.00908023	0.022615	0.0138405	0.0158476	-0.00877449	1925.24	1853.06	1931.41	1866.71	3.27502	0.0551261	0.0445401	0.0597471	0.0491611	0.0521436
B	chr2L	2000000	2120000	6	0.0371429	0.310271	0.347414	0.0242857	0.151429	0.175714	0	0	0	0.0114286	0.465443	0.651443	0.304376	119.961	114.782	116.657	106.084	0.0636599	0.0533898	0.00703395	0.0412602	1	0.0413359	0.113697	889.694	840.358	898.195	798.488	2.92721	0.082304	0.156037	0.0960235	0.169757	0.12603	0.0737333	1708	1622	1683.29	1558.57	3.20986	0.0745342	0.132084	0.0535063	0.111056	0.092795
B	chr2R	8240000	8300000	3	0.055	0.13	0.185	0.0775	0.3775	0.455	0	0	0	0	0.36	0.368337	0.33133	166.046	174.17	164.383	175.926	-0.068908	-0.0251011	-0.0251146	-0.0294724	1	-0.037149	-0.0144761	729.705	771.032	702.264	781.47	2.87598	-0.0794774	-0.0988782	-0.134778	-0.154178	-0.116828	-0.0194008	2120.75	1690	1945.5	1864.5	3.26324	0.327551	0.185786	0.203118	0.0613522	0.194452
B	chr3L	3920000	4080000	8	0.0566667	0.101111	0.157778	0.01	0.0322222	0.0422222	0	0.0666667	0.0388889	0.11	0.584444	0.3228	0.343383	98.3504	91.2909	98.1514	89.6072	0.107459	0.0404332	0.0314689	0.0395537	1	0.0547288	0.026857	806.243	857.455	831.944	848.912	2.92742	-0.0888462	-0.0743988	-0.0435752	-0.0291277	-0.058987	0.0144475	1914.33	1811.89	1884	1842.89	3.26629	0.0793476	0.054873	0.0563045	0.0318299	0.0555887
B	chr2R	2060000	2100000	2	0.0566667	0.20855	0.265217	0.136667	0.113333	0.25	0.01	0	0	0.0233333	0.45	0.552933	0.351667	178.519	193.623	178.158	182.177	-0.117172	-0.00880894	-0.0361527	-0.0096895	1	-0.0429557	0.087909	475.911	459.455	434.11	452.008	2.65179	0.0507688	0.0743423	-0.081862	-0.0582886	-0.00375986	0.0235735	2290.33	2219	2465	2080.67	3.35313	0.0456479	0.138512	0.151678	0.244542	0.145095
B	chr2L	13400000	13460000	3	0.022025	0.1675	0.189525	0	0.0575	0.0575	0	0.015	0	0	0.737975	0.419175	0.377279	149.061	144.328	150.974	141.239	0.0465455	0.0234095	0.0195499	0.0289479	1	0.0296132	0.0312193	664.057	745.605	707.464	762.021	2.86827	-0.167106	-0.198525	-0.0757554	-0.107175	-0.13714	-0.0314196	1809.75	1613.5	1885.75	1560.25	3.22699	0.165597	0.214013	0.224945	0.273361	0.219479
B	chr2L	10760000	10960000	10	0.0990909	0.123809	0.2229	0.00636364	0.0354545	0.0418182	0	0	0	0	0.735282	0.506182	0.388546	61.4198	60.2042	66.7063	59.9438	0.0288399	0.0105641	0.04454	0.0464224	1	0.0325916	0.00625328	2885.35	3023.19	2835.61	3052.41	3.47282	-0.0673268	-0.0812022	-0.0924128	-0.106288	-0.0868075	-0.0138753	1336.64	1248.09	1291.09	1270	3.10371	0.098884	0.0737785	0.0488676	0.0237621	0.061323
B	chr3L	9520000	9620000	5	0.0266667	0.22	0.246667	0.0416667	0.0416667	0.0833333	0	0.0383333	0	0	0.631667	0.574	0.398863	122.774	132.308	123.463	123.756	-0.107893	-0.00345913	-0.0300465	-0.00102651	1	-0.0356063	0.0964021	3382.49	3680.16	3465.5	3383.94	3.54529	-0.121683	-0.000619285	-0.0867067	0.0343574	-0.043663	0.121064	1732.17	1508.67	1625.83	1536.17	3.19226	0.199304	0.173243	0.107905	0.0818446	0.140574
B	chr2L	21260000	21380000	6	0.0614286	0.225714	0.287143	0.0114286	0	0.0114286	0.0314286	0	0.325443	0.0171429	0.00428571	0.692257	0.413635	101.619	98.4085	108.522	97.2599	0.0463158	0.0190411	0.042487	0.0475856	1	0.0388574	0.0169373	3149.67	3174.63	3120.94	2965.81	3.48955	-0.0113856	0.0867729	-0.0246048	0.0735537	0.031084	0.0981584	1481.86	1492.86	1712.57	1441.71	3.19006	-0.0106697	0.0396211	0.198088	0.248379	0.118855
B	chr3R	1120000	1160000	2	0.0299667	0.0933667	0.123333	0.15	0.396667	0.546667	0	0	0	0	0.326667	0.3082	0.428395	269.083	301.721	280.284	290.251	-0.165165	-0.0328885	-0.0320074	-0.0151762	1	-0.0613093	0.0559119	1067.82	1138.79	1068.39	1121.56	3.04516	-0.0928381	-0.0708403	-0.0920581	-0.0700603	-0.0814492	0.0219978	2619.33	2419.67	2735	2588.33	3.41179	0.114391	0.0171762	0.176733	0.0795174	0.0969544
B	chr3R	7260000	7360000	5	0.0233333	0.0950167	0.11835	0.0216667	0.128333	0.15	0	0	0.005	0	0.72665	0.300575	0.434982	156.589	161.769	158.564	161.425	-0.0469547	-0.0132077	-0.00869143	-0.0077644	1	-0.0191546	0.00307951	277.742	295.917	289.558	297.857	2.469	-0.0914473	-0.100875	-0.0313444	-0.0407717	-0.0661095	-0.00942728	1401	1241.17	1355.17	1210.5	3.10344	0.17476	0.210854	0.126773	0.162867	0.168814
B	chr3R	22800000	22940000	7	0.055	0.215012	0.270012	0.113738	0.125	0.238737	0	0.07375	0	0	0.4175	0.708569	0.448155	104.098	77.1619	88.1307	86.5472	0.431984	0.0801899	0.0577243	0.00787398	1	0.144443	-0.165599	897.727	922.26	877.717	866.29	2.94878	-0.0388954	0.0514283	-0.0714179	0.0189058	-0.00999484	0.0903237	1502.38	1333.38	1483.25	1373.25	3.14508	0.172162	0.129651	0.153679	0.111167	0.141665
B	chr3R	24480000	24620000	7	0.03125	0.247487	0.278737	0.01125	0.03125	0.0425	0	0	0.015	0.015	0.570013	0.743775	0.454799	133.399	138.371	132.628	139.423	-0.05279	-0.0191808	-0.0184098	-0.0216992	1	-0.02802	-0.0109271	426.598	434.19	433.545	366.154	2.61415	-0.0254469	0.220429	-0.00214408	0.243731	0.109142	0.245876	1134.12	984.375	1086	948.25	3.00269	0.2043	0.25824	0.141744	0.195685	0.199992
B	chr3R	9940000	10080000	7	0.04125	0.143737	0.184987	0.01875	0.125	0.14375	0	0.00375	0	0	0.631262	0.5151	0.47153	110.735	119.031	111.779	123.179	-0.104224	-0.0462528	-0.0273014	-0.0421796	1	-0.0549894	-0.0494245	1262.24	1382.97	1292.5	1337.66	3.12636	-0.131784	-0.0837269	-0.0976064	-0.0495492	-0.0906667	0.0480572	1692.38	1479.25	1576.38	1499.62	3.18139	0.194183	0.174447	0.0917449	0.072009	0.133096
B	chr3R	4680000	4800000	6	0.0771286	0.0742857	0.151414	0.0685714	0.530014	0.598586	0	0	0	0	0.25	0.42655	0.476043	145.877	119.349	138.802	138.046	0.289561	0.0239621	0.0655772	0.00237278	1	0.0953683	-0.209961	1148.48	1203.87	1244.71	1295.21	3.09619	-0.0679535	-0.173456	0.0481244	-0.0573778	-0.0626657	-0.105502	1379	1366.43	1476.86	1325.43	3.14288	0.0132124	0.0571635	0.11212	0.156071	0.0846419
B	chr3L	9020000	9340000	16	0.0458824	0.127059	0.172941	0.0788235	0.110588	0.189412	0	0.0741176	0	0.0141176	0.538824	0.497876	0.484387	52.319	42.5058	46.8321	44.2622	0.299675	0.0726268	0.0420949	0.0245105	1	0.109727	-0.0584139	563.424	571.721	565.301	618.554	2.7673	-0.0210911	-0.134677	-0.0162934	-0.12988	-0.0754854	-0.113586	846.882	771.941	843.882	747.294	2.89636	0.133671	0.180485	0.128551	0.175366	0.154518
B	chr2L	3480000	3620000	7	0.0325	0.1075	0.14	0.03875	0.06125	0.1	0	0.5075	0.015	0	0.2375	0.404187	0.485471	95.1057	97.1364	92.6649	97.6043	-0.0304809	-0.0112627	-0.0204666	-0.0225536	1	-0.021191	-0.00693286	701.816	775.149	717.751	762.156	2.87604	-0.14338	-0.118995	-0.110988	-0.086603	-0.114992	0.0243855	1427.5	1260.88	1362.5	1287.12	3.11511	0.179065	0.149339	0.111831	0.0821041	0.130585
B	chr2R	2900000	3240000	17	0.023575	0.150556	0.174131	0.0519806	0.138889	0.190869	0.00166667	0.0266667	0.0227778	0	0.583889	0.574011	0.534498	43.3984	40.3444	44.2177	42.0856	0.105274	0.0133404	0.0398135	0.0214634	1	0.0449727	-0.0609578	972.073	1045.42	1045.13	952.699	3.00622	-0.104952	0.0290431	-0.000405416	0.13359	0.0143188	0.133995	1842.28	1643.33	1723.61	1678.44	3.22577	0.164865	0.134366	0.0688092	0.0383095	0.101587
B	chr3R	21340000	21420000	4	0.008	0.24198	0.24998	0.146	0.6	0.746	0	0	0	0	0.00402	0.83866	0.540748	149.895	175.691	165.058	186.613	-0.22909	-0.0951558	-0.0271133	-0.0533061	1	-0.101166	-0.0870106	358.081	353.357	337.159	319.611	2.52725	0.0191583	0.163967	-0.067699	0.0771098	0.0481341	0.144809	1133	998.2	1261.8	999	3.03596	0.182747	0.181591	0.338082	0.336927	0.259837
B	chr2R	9460000	9700000	12	0.0330769	0.09	0.123077	0.0407692	0.0346154	0.0753846	0	0.00153846	0.00461538	0.00384615	0.791538	0.421585	0.548061	76.3344	85.6	81.0542	84.4723	-0.165278	-0.0439938	-0.0236983	-0.0179385	1	-0.0627272	0.0191337	389.581	417.034	383.742	369.697	2.59124	-0.0982414	0.0755808	-0.120026	0.0537957	-0.0222229	0.173822	1575	1465.62	1598.23	1393.85	3.17199	0.103845	0.17628	0.124969	0.197404	0.150625
B	chr3L	8740000	8880000	7	0.01	0.1375	0.1475	0.15875	0.46375	0.6225	0	0.01875	0	0	0.21125	0.507406	0.549554	136.148	126.194	140.54	132.424	0.109532	0.0120428	0.0467613	0.0258316	1	0.048542	-0.069527	179.041	228.84	186.871	225.554	2.32992	-0.35405	-0.333187	-0.292295	-0.271431	-0.312741	0.0208633	970.875	734.625	853.625	800.875	2.90112	0.402278	0.277708	0.216594	0.0920253	0.247151
B	chr2R	1340000	1440000	5	0.00666667	0	0.00666667	0	0	0	0.0116667	0	0.965	0	0.0116667	0.0242583	0.568849	123.224	124.335	115.707	129.43	-0.0129545	-0.0213404	-0.031233	-0.0486737	1	-0.0285504	-0.0579368	12.2421	11.6236	9.04396	14.7668	1.0723	0.074793	-0.270509	-0.36203	-0.707331	-0.316269	-0.345302	846.833	750	1016.83	685.167	2.9124	0.175187	0.305623	0.439121	0.569556	0.372372
B	chr3R	21100000	21280000	9	0.04699	0.129	0.17599	0.043	0.537	0.58	0	0	0	0	0.22001	0.65298	0.575401	74.7271	86.4672	78.198	79.1762	-0.210521	-0.0251164	-0.0436556	-0.00539898	1	-0.071173	0.127086	495.345	483.154	499.679	485.36	2.68966	0.0359514	0.0293801	0.0485178	0.0419465	0.038949	-0.00657129	1426	1357.7	1541.7	1260.7	3.14198	0.0708092	0.177749	0.183357	0.290297	0.180553
B	chr3L	9740000	9780000	2	0	0.166667	0.166667	0.13	0.17	0.3	0	0	0	0	0.533333	0.635	0.5842	109.626	113.928	110.355	115.619	-0.0555354	-0.023117	-0.0138393	-0.0202385	1	-0.0281826	-0.0212578	1871.51	1567.25	2130.46	1789.67	3.26224	0.255968	0.064512	0.442929	0.251472	0.25372	-0.191456	3546.33	3055	3270.67	3146.67	3.49934	0.215156	0.172504	0.0984124	0.0557604	0.135458
B	chr2R	8100000	8180000	4	0.016	0.11	0.126	0.076	0.04713	0.12313	0	0.014	0	0	0.73687	0.48399	0.586878	132.721	137.25	134.78	136.599	-0.0484026	-0.0125078	-0.00788759	-0.00582473	1	-0.0186557	0.00685268	4466.65	4955.33	4128.03	4279.85	3.64879	-0.149789	0.0616309	-0.26353	-0.0521095	-0.100949	0.21142	2159.8	2077.2	2081.4	2115.4	3.32042	0.0562576	0.0299672	0.00291412	-0.0233762	0.0164407
B	chr2R	4060000	4480000	21	0.0227273	0.104091	0.126818	0.0563636	0.13	0.186364	0	0.0268182	0.00318182	0	0.654091	0.506591	0.599569	41.088	36.897	38.6619	38.2833	0.155213	0.0307058	0.0202924	0.0042746	1	0.0526214	-0.0532101	743.957	787.543	766.024	733.855	2.88222	-0.0821385	0.0197248	-0.0399692	0.0618941	-0.0101222	0.101863	1912.09	1769.82	1924.23	1759.05	3.25952	0.11155	0.120358	0.120678	0.129486	0.120518
B	chr2R	14420000	14480000	3	0.01	0.11	0.12	0.126087	0.6525	0.778587	0.015	0.0575	0.0064125	0	0.0225	0.48475	0.603142	148.312	180.123	149.93	166.297	-0.280355	-0.0497095	-0.0796817	-0.0449959	1	-0.113686	0.115224	702.849	907.367	641.895	767.424	2.88775	-0.368472	-0.126809	-0.499348	-0.257686	-0.313079	0.241662	1613.5	1394	1486	1411.75	3.15551	0.210963	0.192709	0.0922036	0.0739495	0.142456
B	chr3L	20820000	21000000	9	0.022	0.145	0.167	0.097	0.054	0.151	0	0	0.015	0.006	0.661	0.69904	0.614337	65.5994	74.756	67.9749	72.6801	-0.188506	-0.0445155	-0.0412974	-0.0290669	1	-0.0758465	0.0406288	621.041	640.363	627.651	563.588	2.78571	-0.0442019	0.140048	-0.028928	0.155322	0.0555599	0.18425	1795.3	1730.6	1858.5	1600	3.23797	0.0529526	0.166153	0.102866	0.216067	0.13451
B	chr3L	21840000	22240000	20	0.0447619	0.121429	0.16619	0.0261905	0.105714	0.131905	0	0.012381	0	0.00380952	0.68381	0.717555	0.623895	34.6697	35.5084	34.4958	35.2639	-0.0344841	-0.0073797	-0.0125652	-0.00956415	1	-0.0159983	0.00996928	3209.53	3554.61	3142.35	3824.4	3.54495	-0.14733	-0.252873	-0.177848	-0.283391	-0.21536	-0.105543	2394	2303.76	2363.24	2274.9	3.36436	0.0554315	0.073617	0.0367734	0.0549588	0.0551952
B	chr3L	1900000	2220000	16	0.0311765	0.145294	0.176471	0.0270588	0.0441176	0.0711765	0.00294118	0.00470588	0.107647	0.290588	0.297647	0.776479	0.629633	46.1665	45.0744	48.4143	44.0428	0.0345374	0.0204514	0.0310438	0.0410983	1	0.0317827	0.0334005	483.976	497.023	517.527	476.754	2.69644	-0.0383747	0.0216919	0.0583237	0.11839	0.0400078	0.0600666	1356.59	1191.35	1371.76	1189.18	3.09718	0.187382	0.19002	0.203432	0.20607	0.196726
B	chr2R	16200000	16480000	14	0.0373333	0.111043	0.148377	0.01429	0.0333333	0.0476233	0	0.02	0.00133333	0.0153333	0.767333	0.674933	0.639561	67.9953	70.0902	69.768	71.2467	-0.043779	-0.0202862	-0.00200153	-0.00910889	1	-0.0187939	-0.0236101	679.742	748.043	696.988	759.014	2.8661	-0.138134	-0.15914	-0.101987	-0.122993	-0.130563	-0.0210055	1218	1142.67	1264.2	1108.13	3.0688	0.0921095	0.136383	0.14582	0.190093	0.141101
B	chr2L	3680000	3760000	4	0.038	0.06	0.098	0.11	0.23438	0.34438	0	0.08362	0	0	0.474	0.4592	0.648241	108.113	100.672	111.066	98.7314	0.102882	0.0394234	0.0426723	0.0511251	1	0.0590258	0.0280796	378.097	445.959	413.309	454.025	2.64124	-0.238154	-0.264017	-0.109689	-0.135552	-0.186853	-0.0258632	1515.2	1379.4	1510.4	1391.4	3.15444	0.135467	0.122971	0.13089	0.118393	0.12693
B	chr3R	15000000	15440000	22	0.02	0.143039	0.163039	0.0226087	0.191304	0.213913	0	0.0121739	0.00173913	0.00652174	0.595657	0.777348	0.653251	38.4854	37.7069	37.8268	37.8257	0.029483	0.00750922	0.00137778	1.17394e-05	1	0.00959543	-0.00453789	457.801	477.115	468.005	481.855	2.6773	-0.0596168	-0.0738799	-0.0278117	-0.0420748	-0.0508458	-0.0142631	1605.04	1435.74	1629.09	1409.87	3.17364	0.160819	0.187051	0.18227	0.208502	0.18466
B	chr3R	26080000	26260000	9	0.027	0.115	0.142	0.3	0.33701	0.63701	0.007	0.004	0	0	0.20999	0.685385	0.65675	93.9027	101.99	88.9079	98.5824	-0.119192	-0.0211213	-0.0596177	-0.0448587	1	-0.0611974	0.0490283	1498.89	1615	1548.42	1510.75	3.19258	-0.107641	-0.0113727	-0.0607419	0.0355262	-0.0360573	0.0962681	1761.7	1705.6	1760.5	1682.5	3.23457	0.0466889	0.0663618	0.0457059	0.0653787	0.0560338
B	chr2L	20880000	21100000	11	0.0383333	0.100992	0.139325	0.244842	0.504167	0.749008	0	0.0025	0.00583333	0	0.1	0.677163	0.658721	74.6559	80.2146	72.9037	84.0121	-0.10361	-0.051278	-0.0415039	-0.0615923	1	-0.0644959	-0.0667323	946.007	1028.12	941.476	1070.77	3.00581	-0.12009	-0.178731	-0.127016	-0.185657	-0.152873	-0.0586407	2450.83	2357.42	2490.25	2381.42	3.38196	0.0560656	0.0414523	0.0790838	0.0644705	0.0602681
B	chr3L	17020000	17440000	21	0.0586364	0.0581818	0.116818	0.00727273	0.0381818	0.0454545	0	0	0.0109091	0.0181818	0.807273	0.57133	0.660485	45.5203	45.1465	46.1373	44.6658	0.0118939	0.0082298	0.00942752	0.0140769	1	0.010907	0.015445	854.678	928.743	850.461	919.946	2.95411	-0.119898	-0.106168	-0.127034	-0.113304	-0.116601	0.0137299	1342.55	1199.23	1321.41	1212.18	3.09492	0.162866	0.147365	0.139972	0.124471	0.143668
B	chr3R	4900000	5020000	6	0	0.0728714	0.0728714	0.308571	0.618557	0.927129	0	0	0	0	0	0.359236	0.662716	133.195	141.753	134.228	159.599	-0.0898384	-0.0785421	-0.0236902	-0.0751882	1	-0.0668147	-0.171073	62.4346	59.9169	57.7522	47.8506	1.74173	0.0593845	0.383808	-0.0530874	0.271337	0.165361	0.324424	1223.43	1086.71	1307	1009.86	3.05481	0.170957	0.276779	0.266286	0.372108	0.271533
B	chr3R	18580000	18940000	18	0.0342105	0.0768421	0.111053	0.0221105	0.0742105	0.0963211	0	0.00736316	0.00157895	0	0.783684	0.563303	0.670641	47.9869	49.2577	45.7029	50.304	-0.0377088	-0.0204798	-0.0325302	-0.0416585	1	-0.0330943	-0.0303235	848.425	928.001	882.5	832.552	2.94498	-0.12934	0.0272459	-0.0725302	0.0840557	-0.0226421	0.156586	2214.05	1962.95	2078.42	2008.21	3.3046	0.173668	0.140779	0.0824665	0.0495774	0.111623
B	chr3R	2240000	2620000	19	0.023	0.0675	0.0905	0.033005	0.028	0.061005	0	0.351495	0.001	0.0075	0.488	0.465785	0.674627	41.6021	36.5344	41.1236	39.4743	0.187404	0.0228011	0.0513893	0.0177764	1	0.0698426	-0.11166	854.941	881.892	824.99	823.34	2.92604	-0.0447763	0.0543377	-0.0962248	0.00288917	-0.0209436	0.099114	1357.8	1199.85	1393.9	1178.7	3.0995	0.178417	0.204074	0.216273	0.24193	0.210174
C	chr3L	3480000	3760000	14	0.00266667	0.0926667	0.0953333	0.0406667	0.434	0.474667	0.00266667	0.100667	0.014	0.0326667	0.28	0.495117	0.677082	56.4903	53.5015	57.4363	53.7934	0.0784241	0.0212452	0.0308205	0.0284576	1	0.0397368	-0.00784919	351.287	355.295	349.037	354.98	2.5479	-0.0163668	-0.0150878	-0.0256372	-0.0243581	-0.0203625	0.00127905	1804.47	1602.6	1780.4	1550.87	3.21607	0.171158	0.218498	0.151787	0.199127	0.185142
C	chr2R	19640000	19700000	3	0.0710875	0.0825	0.153587	0.035	0.025	0.06	0	0	0.005	0.02	0.761413	0.801713	0.678452	305.076	340.371	307.281	326.395	-0.157942	-0.0293352	-0.0444174	-0.0262073	1	-0.0644755	0.0604928	1238.36	1478.86	1224.55	1515.94	3.14812	-0.256051	-0.291777	-0.272231	-0.307957	-0.282004	-0.035726	1158.75	1079.75	1069.5	1091	3.03346	0.101872	0.0869182	-0.0137608	-0.0287146	0.0365787
C	chr2L	5540000	5940000	20	0.0342857	0.0880048	0.12229	0.0280952	0.16009	0.188186	0	0.01	0	0	0.679524	0.667079	0.690156	36.3686	33.142	37.2926	34.1614	0.134033	0.0271912	0.0512441	0.0380874	1	0.0626388	-0.0437053	1321.58	1285.98	1902.03	1171.05	3.16227	0.0393972	0.174452	0.564678	0.699733	0.369565	0.135055	1634.19	1622.52	1741.76	1444.05	3.20487	0.0103365	0.178458	0.102308	0.270429	0.140383
C	chr2R	14080000	14260000	9	0.023	0.043	0.066	0.143	0.207	0.35	0	0.005	0	0	0.509	0.36343	0.692616	66.9851	69.907	67.7582	71.309	-0.0615965	-0.027166	-0.0135588	-0.0221824	1	-0.0311259	-0.028647	462.292	510.954	462.87	399.892	2.66078	-0.144389	0.209192	-0.142586	0.210995	0.0333028	0.353581	1697.5	1558.2	1721.4	1513.6	3.2035	0.123531	0.165428	0.143702	0.185598	0.154565
C	chr3R	27460000	27520000	3	0.0175	0.1025	0.12	0.0125	0.0525	0.065	0	0.307475	0	0	0.507525	0.710862	0.711144	135.319	157.222	131.606	159.331	-0.216444	-0.0709416	-0.0772403	-0.0830258	1	-0.111913	-0.0192191	456.553	440.244	476.391	361.967	2.62961	0.052481	0.334925	0.113843	0.396287	0.224384	0.282444	1484	1353.25	1498	1292.25	3.14025	0.133063	0.199606	0.146609	0.213152	0.173108
C	chr2L	12720000	12960000	12	0.0169231	0.1	0.116923	0.0475462	0.120769	0.168315	0	0	0	0	0.714762	0.721712	0.721158	70.2676	80.1673	73.7221	79.4397	-0.190153	-0.0532824	-0.0363998	-0.0324403	1	-0.078069	0.0131532	1061.81	987.111	1098.15	1050.49	3.01922	0.105244	0.0154617	0.153785	0.0640019	0.0846231	-0.0897826	1106.54	1085.15	1193.23	1016.15	3.04067	0.028154	0.122935	0.136973	0.231754	0.129954
C	chr3R	25900000	25980000	4	0.02	0.09802	0.11802	0.112	0.24998	0.36198	0	0.004	0	0	0.516	0.73098	0.721979	175.613	180.181	173.46	179.362	-0.0370407	-0.00917413	-0.0165089	-0.0145327	1	-0.0193141	0.00656487	787.778	854.141	824.267	909.131	2.93577	-0.116684	-0.206699	-0.0513623	-0.141377	-0.129031	-0.0900152	1998.2	1724.8	1857	1747.6	3.24956	0.212272	0.193326	0.106545	0.0875988	0.149935
C	chr3R	10360000	10440000	4	0.036	0.064	0.1	0.022	0.048	0.07	0.006	0.008	0	0	0.766	0.6309	0.726365	113.619	105.643	115.017	105.43	0.105003	0.0324881	0.0369187	0.0377976	1	0.053052	0.0029197	4523.21	4333.28	4496.66	4882.34	3.65999	0.0618874	-0.110227	0.0533949	-0.11872	-0.0284161	-0.172114	1980.8	1907.4	1985.2	1877.8	3.28408	0.0544758	0.0770398	0.0576769	0.0802409	0.0673584
C	chr2L	880000	1080000	10	0.0163636	0.0609091	0.0772727	0.00909091	0.0883545	0.0974455	0	0.00818182	0.00454545	0.01	0.802555	0.499114	0.731872	66.3265	74.6088	69.2877	70.9767	-0.16976	-0.0294287	-0.0321338	-0.0104595	1	-0.0604455	0.0720003	860.897	922.491	855.065	964.296	2.96092	-0.0996941	-0.163635	-0.1095	-0.173441	-0.136567	-0.063941	1789.18	1560.27	1674.82	1600.27	3.20731	0.197502	0.160982	0.102206	0.0656867	0.131594
C	chr2L	2400000	2560000	8	0.0535444	0.0577778	0.111322	0	0.146667	0.146667	0	0.00444444	0.00222222	0	0.735344	0.734428	0.736749	76.5028	77.6098	72.1994	81.3438	-0.0207278	-0.0266473	-0.0313831	-0.0517907	1	-0.0326372	-0.0677925	289.117	304.151	281.87	304.821	2.47268	-0.0731318	-0.0763055	-0.109756	-0.11293	-0.0930307	-0.00317376	1068.22	924.444	1035.44	927	2.98331	0.208553	0.204571	0.163592	0.159609	0.184081
C	chr2R	16540000	16840000	15	0.0275	0.04875	0.07625	0.008125	0.028125	0.03625	0	0.1625	0.0025	0.01375	0.6825	0.515569	0.74232	58.2854	53.1464	55.4727	52.4719	0.133163	0.045633	0.0186053	0.0241522	1	0.0553884	0.0184266	348.67	377.101	356.163	356.632	2.56026	-0.113089	-0.0325742	-0.0824149	-0.00190033	-0.0574946	0.0805146	1187.62	1053.25	1167.56	1032.81	3.03525	0.173231	0.201501	0.148652	0.176921	0.175076
C	chr2R	1680000	1860000	9	0.023	0.081565	0.104565	0	0.008	0.008	0	0	0.416	0.361435	0.008	0.7676	0.760217	115.62	124.659	121.078	128.949	-0.108599	-0.0473859	-0.0126596	-0.0273538	1	-0.0489997	-0.0488132	405.642	419.515	392.96	415.56	2.61209	-0.0485168	-0.0348503	-0.0943392	-0.0806726	-0.0645947	0.0136666	1592.6	1429.6	1639.9	1361.5	3.16938	0.155772	0.226187	0.197996	0.268411	0.212092
C	chr3R	16700000	16740000	2	0	0.103333	0.103333	0.07	0.1967	0.2667	0	0	0	0	0.629967	0.84785	0.782727	143.662	146.577	135.855	157.483	-0.0289727	-0.0398921	-0.0329885	-0.064159	1	-0.0415031	-0.103546	953.965	1018.36	821.795	990.097	2.9747	-0.0942346	-0.0536337	-0.309392	-0.268791	-0.181513	0.0406009	2745.67	2456.33	2709.67	2567.33	3.41125	0.16065	0.0968859	0.141609	0.0778448	0.119247
C	chr2R	13000000	13260000	13	0.00214286	0.0957143	0.0978571	0.0478571	0.371025	0.418882	0	0.0178571	0	0	0.465404	0.809432	0.784287	70.6586	75.0957	69.995	71.7326	-0.0878652	-0.00655108	-0.0305483	-0.0106493	1	-0.0339035	0.066103	56.3355	51.5451	57.623	53.639	1.73455	0.128208	0.0707602	0.160808	0.103361	0.115784	-0.0574474	1178.93	1053.14	1250	999.571	3.04175	0.162775	0.238095	0.247227	0.322547	0.242661
C	chr3L	14780000	14960000	9	0.03	0.062	0.092	0.02	0.103	0.123	0	0.002	0	0	0.783	0.770695	0.786715	116.21	123.759	115.68	117.386	-0.0907964	-0.00437247	-0.0293187	-0.0063587	1	-0.0327116	0.0762713	565.217	610.239	564.886	566.397	2.76381	-0.110569	-0.00300903	-0.111414	-0.00385479	-0.0572117	0.10756	914	881.8	971	836.4	2.9525	0.0517427	0.128001	0.13902	0.215278	0.13351
C	chr3R	20500000	20540000	2	0.04	0	0.04	0	0.0333333	0.0333333	0	0	0	0	0.926667	0.349517	0.794617	224.349	206.826	211.05	207.493	0.117328	0.0339214	0.00877927	0.0073815	1	0.0418525	-0.0046433	479.278	508.209	528.77	625.969	2.74376	-0.0845614	-0.385229	0.057218	-0.243449	-0.164005	-0.300667	1086.33	993.333	1215	986	3.02726	0.129117	0.139807	0.290606	0.301297	0.215207
C	chr3R	1220000	1260000	2	0.0133667	0.0433333	0.0567	0	0.01	0.01	0	0	0	0	0.926633	0.513317	0.801058	355.51	330.412	366.41	338.13	0.105623	0.0217676	0.0449111	0.0348831	1	0.0517961	-0.0333122	548.139	565.036	577.608	542.77	2.74959	-0.0437997	0.014201	0.0317475	0.0897481	0.0229742	0.0580007	1243.33	1093.33	1299.33	1065.67	3.06175	0.18548	0.222457	0.249038	0.286015	0.235748
C	chr2R	7580000	7680000	5	0	0.0573917	0.0573917	0.108333	0.316667	0.425	0	0.11	0.00760833	0	0.4	0.519942	0.801184	182.287	187.235	179.311	193.577	-0.0386366	-0.0260984	-0.0187813	-0.0332489	1	-0.0291913	-0.0480602	104.517	93.4731	97.0719	94.0034	1.97703	0.161112	0.152951	0.0545022	0.0463409	0.103727	-0.00816129	2194.83	1699.33	1914.83	1955.83	3.26873	0.369143	0.166328	0.17225	-0.0305646	0.169289
C	chr2R	19300000	19400000	5	0.02	0.055	0.075	0	0.055	0.055	0	0	0	0	0.87	0.701283	0.806772	148.789	157.551	149.105	161.28	-0.0825489	-0.0350096	-0.0239281	-0.034088	1	-0.0438937	-0.0337504	331.301	360.493	344.575	294.976	2.5229	-0.121826	0.167547	-0.065153	0.22422	0.0511969	0.289373	1804.33	1559.83	1703.83	1591.83	3.20911	0.210074	0.180777	0.127392	0.0980949	0.154084
C	chr2R	5500000	5540000	2	0	0.0347833	0.0347833	0	0.965217	0.965217	0	0	0	0	0	0.3254	0.806858	220.337	266.072	245.5	252.586	-0.272106	-0.0593227	-0.0349475	-0.0123582	1	-0.0946836	0.0750401	344.615	429.104	374.119	454.53	2.62247	-0.316344	-0.39939	-0.197833	-0.280879	-0.298612	-0.0830456	1575	1293.33	1523.33	1318.33	3.13935	0.284258	0.256637	0.236138	0.208516	0.246387
C	chr3R	14420000	14460000	2	0	0.0833	0.0833	0	0.0267	0.0267	0	0	0	0	0.89	0.819933	0.815552	218.016	259.098	248.46	260.828	-0.249064	-0.0778655	-0.0182074	-0.0210972	1	-0.0915585	-0.00959969	451.733	429.104	449.183	340.717	2.60888	0.0741415	0.406896	0.0659761	0.39873	0.236436	0.332754	1291	1060.33	1308.33	1082.67	3.06087	0.283971	0.2539	0.303212	0.273141	0.278556
C	chr3R	12320000	12420000	5	0.0199833	0.0116667	0.03165	0	0	0	0	0.0583333	0	0	0.910017	0.311967	0.815783	141.799	146.653	141.573	146.755	-0.0485586	-0.0149202	-0.0153096	-0.0156122	1	-0.0236001	-0.00100523	202.913	204.704	210.875	238.61	2.33858	-0.012684	-0.233796	0.042846	-0.178266	-0.0954752	-0.221112	1523.17	1321.67	1466.5	1256.17	3.12973	0.204715	0.278046	0.150019	0.223349	0.214032
C	chr2L	16840000	17340000	25	0.0119231	0.0611538	0.0730769	0.00230769	0.0257692	0.0280769	0	0.00230769	0.00230769	0.00584231	0.885312	0.780704	0.828816	40.9563	44.2424	43.3041	44.771	-0.111345	-0.12848	-0.0309265	-0.0480612	1	-0.0797034	-0.0171347	0.165986	0.156963	0.160359	0.15566	-0.802277	0.0806417	0.0926658	0.0308802	0.0429043	0.061773	0.0120241	995.962	887	1087.12	829.269	2.97056	0.167156	0.264249	0.293499	0.390593	0.278874
C	chr3R	7080000	7200000	6	0	0.0185714	0.0185714	0.0185714	0.00572857	0.0243	0	0.402857	0.0142857	0	0.539986	0.2038	0.832969	122.875	118.141	123.668	121.624	0.0566792	0.00444446	0.019855	0.00723734	1	0.022054	-0.0419151	77.6498	74.4464	67.1837	73.1652	1.8549	0.0607809	0.0858252	-0.14809	-0.123045	-0.0311323	0.0250443	1258.14	1050.43	1167.43	1046.86	3.03672	0.260318	0.265231	0.152356	0.15727	0.208794
C	chr3R	24740000	24820000	4	0	0.08602	0.08602	0	0.01	0.01	0	0	0	0	0.90398	0.95353	0.834505	162.098	195.29	159.186	187.212	-0.268758	-0.0625579	-0.0887757	-0.0704295	1	-0.12263	0.0609446	443.102	458.357	427.418	435.441	2.64385	-0.0488322	0.0251632	-0.100826	-0.0268302	-0.0378312	0.0739954	973.2	814.4	948.8	799.2	2.93153	0.256999	0.28418	0.220366	0.247547	0.252273
C	chr3L	4660000	5100000	22	0.00434783	0.0486957	0.0530435	0.00521739	0.0330435	0.0382609	0	0.00695652	0	0	0.888696	0.635676	0.845965	32.3249	28.0022	32.2869	28.6091	0.207107	0.0530327	0.0618346	0.0525219	1	0.093624	-0.030936	1233.52	1235.85	1124.05	1195.41	3.07376	-0.00271795	0.045283	-0.136801	-0.0888001	-0.045759	0.048001	1460.17	1277.26	1447.13	1249.96	3.12214	0.193087	0.224262	0.180142	0.211317	0.202202
C	chr3R	12980000	13320000	17	0.0211111	0.0388889	0.06	0	0.0361111	0.0361111	0	0	0	0	0.877217	0.720556	0.846263	40.3825	38.4938	39.2807	38.2653	0.0691046	0.023388	0.00878825	0.0113737	1	0.0281636	0.00858853	840.215	827.589	887.564	883.127	2.93756	0.021844	-0.0718626	0.100937	0.00723036	0.0145372	-0.0937065	1460.89	1309.11	1458	1271.78	3.12914	0.158259	0.2	0.155403	0.197144	0.177702
C	chr2L	16380000	16440000	3	0.0325	0.02	0.0525	0.095	0.15	0.245	0.005	0.467975	0.0125	0.015	0.202025	0.636025	0.8475	157.798	177.3	159.015	171.411	-0.168109	-0.035936	-0.0472691	-0.0325992	1	-0.0709785	0.0487325	3154.1	3411.77	3389.9	3534.58	3.53724	-0.113292	-0.164312	-0.0092753	-0.0602948	-0.0867936	-0.0510195	1724.25	1619.75	1708	1519.5	3.20837	0.0901978	0.182372	0.0765368	0.168711	0.129455
C	chr2L	7240000	7380000	7	0.00875	0.02625	0.035	0.0272625	0.04625	0.0735125	0	0.595	0	0	0.296488	0.437944	0.851991	129.493	131.799	127.22	135.338	-0.0254684	-0.0191746	-0.0153574	-0.0268653	1	-0.0217164	-0.0382283	177.778	178.107	167.426	163.29	2.22945	-0.00267018	0.122638	-0.0892208	0.0360874	0.0167086	0.125308	1666.5	1389.75	1618.5	1418.5	3.16896	0.261996	0.232455	0.219832	0.190291	0.226144
C	chr3R	19180000	19500000	16	0.0276412	0.0400059	0.0676471	0.00294118	0.0764706	0.0794118	0	0.00117647	0	0	0.851765	0.875129	0.856494	53.8572	55.7075	53.4847	56.5616	-0.0487339	-0.0212777	-0.0176841	-0.0242914	1	-0.0279968	-0.0219491	6215.38	6813.54	6118.72	7240.55	3.82764	-0.132561	-0.220256	-0.155174	-0.242869	-0.187715	-0.087695	2307.88	2107.71	2298.18	2100.35	3.33621	0.130896	0.135938	0.124816	0.129858	0.130377
C	chr3L	12020000	12080000	3	0	0.0575	0.0575	0.025	0.435	0.46	0	0	0	0	0.4825	0.746475	0.856961	122.299	114.466	125.011	113.383	0.0954889	0.032874	0.0382705	0.0423995	1	0.0522582	0.0137163	36.0376	39.4718	34.5932	40.2486	1.58098	-0.131317	-0.159433	-0.190335	-0.218451	-0.174884	-0.0281152	1571	1396.5	1682.5	1361.5	3.17031	0.169868	0.206486	0.268791	0.30541	0.237639
C	chr3R	8560000	8780000	11	0.005	0.0583333	0.0633333	0.00583333	0.048325	0.0541583	0	0.0025	0	0	0.880008	0.847296	0.860902	88.7871	88.8077	86.6551	89.6282	-0.000334653	-0.00409482	-0.0106563	-0.0146503	1	-0.00743402	-0.0132681	282.104	338.618	317.971	393.031	2.54391	-0.263433	-0.478419	-0.0907649	-0.305751	-0.284592	-0.214986	1424.17	1244.5	1463.67	1192.5	3.11402	0.194552	0.256129	0.234021	0.295598	0.245075
C	chr3R	21960000	22040000	4	0.012	0.042	0.054	0.08598	0.29202	0.378	0	0	0	0	0.568	0.79659	0.873029	113.444	121.468	116.905	134.069	-0.0985901	-0.0725451	-0.0166275	-0.0594941	1	-0.0618142	-0.1424	207.871	240.802	227.546	202.485	2.34949	-0.212162	0.0378681	-0.0816895	0.168341	-0.0219107	0.250031	1313.8	1217.4	1302.4	1184	3.09153	0.109942	0.150077	0.0973693	0.137504	0.123723
C	chr2L	4220000	4300000	4	0.032	0.022	0.054	0	0.03	0.03	0	0.008	0.004	0	0.904	0.83055	0.877904	147.841	153.023	125.496	154.902	-0.0497063	-0.0202635	-0.0861252	-0.0914256	1	-0.0618802	-0.0176075	5198.97	5645.39	5380.07	6145.66	3.75768	-0.118847	-0.241342	-0.0694469	-0.191942	-0.155394	-0.122495	1306.4	1198.6	1277	1149.2	3.08216	0.124246	0.184967	0.0914082	0.152129	0.138188
C	chr3R	21520000	21660000	7	0.01625	0.0299875	0.0462375	0	0.20875	0.20875	0	0.02125	0	0	0.667512	0.717163	0.878864	109.684	111.612	108.97	113.85	-0.0251337	-0.0161897	-0.0104046	-0.0190282	1	-0.017689	-0.0286472	202.568	197.601	217.959	223.123	2.32816	0.035817	-0.13943	0.141469	-0.0337786	0.00101921	-0.175247	1183.25	1064.88	1224	1037.25	3.04482	0.152071	0.189991	0.200919	0.23884	0.195455
C	chr3L	5160000	5320000	8	0.00222222	0.0366667	0.0388889	0.14	0.471111	0.611111	0	0.00333333	0	0	0.346667	0.707361	0.895775	79.1099	93.7705	80.0538	88.0101	-0.245276	-0.0463015	-0.0686844	-0.0411506	1	-0.100353	0.0914654	321.967	303.182	353.116	326.31	2.51526	0.0867276	-0.0193332	0.219959	0.113899	0.100313	-0.106061	1560.44	1432.11	1619.67	1398.11	3.17123	0.123814	0.158478	0.177554	0.212218	0.168016
C	chr2R	10520000	10620000	5	0.0259417	0.0116667	0.0376083	0	0.0633333	0.0633333	0	0	0	0	0.899058	0.716667	0.90028	153.487	173.85	156.45	166.293	-0.179728	-0.0348028	-0.0457992	-0.0264985	1	-0.071707	0.0641154	726.109	873.061	687.492	777.238	2.89168	-0.265897	-0.0981717	-0.34474	-0.177015	-0.221456	0.167725	1374	1329.5	1391.83	1257	3.12258	0.0474982	0.128397	0.0661027	0.147002	0.09725
C	chr3R	21720000	21760000	2	0.0100333	0.0366667	0.0467	0	0.03	0.03	0	0.00333333	0	0	0.919967	0.915217	0.902902	251.089	262.544	247.657	258.199	-0.0643593	-0.0121264	-0.0253513	-0.0181035	1	-0.0299851	0.0240765	94.8762	99.4463	96.1675	92.2025	1.98199	-0.0678722	0.0412395	-0.0483691	0.0607426	-0.0035648	0.109112	1099	873	1055.67	875.667	2.97071	0.332138	0.327738	0.274101	0.269701	0.300919
C	chr2L	18160000	18460000	15	0.015	0.026875	0.041875	0.000625	0.03625	0.036875	0	0.01375	0	0	0.9075	0.836213	0.904622	62.8749	64.8346	62.5276	63.2993	-0.0442807	-0.00292154	-0.0157349	-0.00532665	1	-0.0170659	0.0345755	4162.92	4777.3	4162.71	5311.59	3.67674	-0.198598	-0.351549	-0.198672	-0.351622	-0.27511	-0.15295	1216.12	1113	1303.12	1058.62	3.0638	0.127838	0.2001	0.227522	0.299784	0.213811
C	chr3R	6720000	6980000	13	0.00214286	0.03215	0.0342929	0.0178571	0.0499929	0.06785	0	0	0	0	0.897857	0.699543	0.906538	71.8485	76.8003	72.7298	74.2906	-0.0961526	-0.0145161	-0.0236506	-0.00922195	1	-0.0358853	0.0479311	90.2417	81.4344	86.7574	81.732	1.92069	0.148156	0.142893	0.0913498	0.0860867	0.117121	-0.0052631	1252.07	1086.43	1296.07	1060.07	3.05976	0.204724	0.240155	0.254552	0.289984	0.247354
C	chr2R	14760000	14980000	11	0.0175	0.0225	0.04	0	0.0025	0.0025	0	0.00666667	0	0.00333333	0.9475	0.829108	0.907952	72.3885	75.7795	73.6017	76.0077	-0.0660461	-0.0211876	-0.0126636	-0.0139694	1	-0.0284667	-0.00433773	190.977	214.794	197.158	184.405	2.29839	-0.169561	0.0505173	-0.123601	0.0964768	-0.0365419	0.220078	1152.33	1018.67	1155.17	1033.75	3.02906	0.177876	0.156671	0.181419	0.160214	0.169045
C	chr2L	4460000	4780000	16	0.0187118	0.0147059	0.0334176	0	0.00529412	0.00529412	0	0	0.00176471	0.00294118	0.956582	0.706941	0.909726	68.4071	63.2804	65.488	63.1842	0.112388	0.0344929	0.0148931	0.0155538	1	0.044332	0.00219483	86.4147	90.9945	88.4712	88.3466	1.95071	-0.0745025	-0.0318979	-0.0405713	0.00203328	-0.0362346	0.0426046	1024.94	875.471	1007.47	848.941	2.95934	0.22741	0.271805	0.202607	0.247001	0.237206
C	chr3R	25140000	25280000	7	0.0125	0.0262625	0.0387625	0.02875	0.0849875	0.113737	0	0	0.00875	0.02	0.81125	0.830481	0.910813	123.502	125.489	115.599	126.243	-0.0230241	-0.00953299	-0.035652	-0.038254	1	-0.0266158	-0.0086438	707.554	721.995	703.281	640.6	2.83798	-0.0291475	0.143416	-0.037887	0.134677	0.0527646	0.172564	1120.12	1065.88	1121.38	993.75	3.02544	0.0716215	0.172705	0.0732306	0.174314	0.122968
D	chr3L	14640000	14720000	4	0	0.028	0.028	0.006	0.282	0.288	0	0	0	0	0.684	0.64864	0.917238	155.157	177.357	157.372	183.351	-0.192928	-0.0725105	-0.0519217	-0.0663551	1	-0.0959288	-0.0479468	70.8817	63.1549	71.2664	70.0163	1.83344	0.166519	0.0177221	0.174328	0.0255318	0.0960253	-0.148797	979.6	788.8	974.6	792	2.93034	0.312533	0.306692	0.305151	0.29931	0.305922
D	chr2L	19200000	19360000	8	0	0.0322222	0.0322222	0.0188889	0.1391	0.157989	0	0.00222222	0	0.00333333	0.804233	0.764561	0.919119	130.778	132.842	125.807	141.079	-0.0225949	-0.0329268	-0.0236326	-0.0497577	1	-0.032228	-0.0867857	79.5736	73.5085	88.7313	78.036	1.90359	0.114378	0.0281495	0.271533	0.185304	0.149841	-0.086229	1380.78	1187.33	1375.67	1134	3.09073	0.217756	0.284061	0.212406	0.27871	0.248233
D	chr2L	1740000	1880000	7	0.01375	0.01625	0.03	0.0260125	0.0877375	0.11375	0.03	0	0.00375	0	0.8225	0.713506	0.919301	120.89	134.407	125.087	133.397	-0.152911	-0.0427546	-0.0312094	-0.0279334	1	-0.063702	0.0108829	82.0602	88.1456	84.561	99.676	1.95806	-0.103205	-0.280562	-0.0598954	-0.237253	-0.170229	-0.177357	1337.75	1160.25	1318.62	1186.38	3.08698	0.205373	0.173248	0.184599	0.152474	0.178924
D	chr2R	19460000	19520000	3	0	0.03	0.03	0.155	0.1975	0.3525	0	0.566087	0	0	0.0514125	0.809288	0.928511	177.269	162.372	172.241	168.603	0.126638	0.0217682	0.0256246	0.00927094	1	0.0458255	-0.0543258	128.771	136.093	130.007	100.216	2.08673	-0.0797794	0.361697	-0.0660033	0.375473	0.147847	0.441476	2058.75	1739.5	1921.75	1739.75	3.25535	0.243096	0.242889	0.143748	0.143541	0.193318
D	chr2L	14600000	15020000	21	0.0182682	0.00863636	0.0269045	0.00318182	0.137186	0.140368	0.000909091	0.0136364	0.005	0.0895455	0.723636	0.727193	0.928644	41.0019	40.7527	41.3066	39.4367	0.0087942	0.0169033	0.0058636	0.0201196	1	0.0129202	0.0473573	151.496	165.24	152.35	173.273	2.21384	-0.125285	-0.193766	-0.117177	-0.185658	-0.155471	-0.0684811	1412.64	1329.95	1498.5	1249.14	3.13328	0.0870132	0.177459	0.172142	0.262588	0.174801
D	chr2L	2780000	2820000	2	0	0.0233333	0.0233333	0.106667	0.1	0.206667	0.0633333	0.0633333	0	0	0.643333	0.7719	0.941317	211.486	272.098	213.947	236.001	-0.363565	-0.0476325	-0.10442	-0.0426088	1	-0.139556	0.205333	139.866	146.909	147.417	152.71	2.17322	-0.0708825	-0.126755	0.00497275	-0.0508998	-0.0608911	-0.0558725	1173	1029	1188.67	1068.67	3.03959	0.18896	0.134391	0.208101	0.153532	0.171246
D	chr2L	20460000	20600000	7	0.0160125	0.01	0.0260125	0	0.005	0.005	0	0.05625	0.00375	0.02375	0.885238	0.880787	0.942628	122.017	127.164	126.775	127.525	-0.059615	-0.0191754	-0.00133029	-0.00255982	1	-0.0206701	-0.00408439	661.761	757.471	677.845	790.249	2.87032	-0.19488	-0.255997	-0.160235	-0.221353	-0.208116	-0.0611175	1190.38	1046.25	1224	994.25	3.0367	0.186189	0.259736	0.226376	0.299923	0.243056
D	chr3R	14260000	14360000	5	0	0.0200167	0.0200167	0.226667	0.288333	0.515	0	0.00833333	0	0	0.45665	0.739475	0.947289	107.089	115.131	103.112	116.62	-0.104468	-0.0370308	-0.0478829	-0.0534657	1	-0.0607119	-0.0185456	477.9	499.169	464.86	391.861	2.6551	-0.0628178	0.286369	-0.102733	0.246454	0.0918182	0.349187	2341.67	2335	2477.67	2227	3.37043	0.00411317	0.0724342	0.0855596	0.153881	0.0789969
D	chr3L	18120000	18620000	25	0.00846154	0.0107692	0.0192308	0.0273077	0.116538	0.143846	0.00153846	0.000769231	0	0	0.834615	0.777673	0.951736	35.4049	37.2632	35.7647	38.647	-0.0738014	-0.0380517	-0.0178255	-0.0336607	1	-0.0408348	-0.0526036	129.283	139.036	120.319	140.382	2.12465	-0.104921	-0.118816	-0.208589	-0.222484	-0.163703	-0.0138952	1221.08	1078.85	1309.96	1014	3.05472	0.178665	0.268096	0.280035	0.369467	0.274066
D	chr3L	12560000	12680000	6	0.0114286	0	0.0114286	0.0171429	0.0214286	0.0385714	0	0.901429	0	0	0.0485714	0.49135	0.954538	126.826	129.515	128.757	133.376	-0.0302688	-0.02187	-0.00254752	-0.0153057	1	-0.017498	-0.0423818	113.458	109.04	114.212	114.533	2.05152	0.0572944	-0.013604	0.0668556	-0.00404282	0.0266258	-0.0708984	1559.14	1318.29	1493.29	1295.14	3.13637	0.24209	0.267642	0.179827	0.205379	0.223735
D	chr3L	13040000	13360000	16	0.00823529	0.0117647	0.02	0.0164706	0.107647	0.124118	0	0.00117647	0.00117647	0.00823529	0.845294	0.862344	0.954666	56.6945	55.2746	56.6706	53.7938	0.0365915	0.0228087	0.010832	0.0226256	1	0.0232145	0.0391775	450.707	343.124	481.032	366.861	2.5988	0.393459	0.296956	0.487404	0.390901	0.39218	-0.0965034	1506	1272.76	1482.24	1248.88	3.12536	0.242756	0.270084	0.219809	0.247137	0.244946
D	chr2L	17500000	17560000	3	0.015	0.002025	0.017025	0	0	0	0	0	0.04	0.265	0.677975	0.826187	0.959619	153.207	136.106	145.552	140.641	0.170756	0.0371679	0.0291414	0.0149067	1	0.0629929	-0.0472866	187.993	220.606	176.357	180.713	2.28456	-0.230798	0.0569723	-0.322972	-0.0352021	-0.133	0.28777	1299.5	1123	1297	1100.75	3.06951	0.210599	0.23947	0.207821	0.236692	0.223645
D	chr3L	15260000	15460000	10	0	0.0172727	0.0172727	0.0163636	0.0181818	0.0345455	0	0.00181818	0	0	0.946364	0.901095	0.962384	101.255	106.824	100.747	109.097	-0.0772476	-0.0323987	-0.0254377	-0.0345825	1	-0.0424166	-0.0303786	106.089	79.1637	97.3459	74.5544	1.92266	0.422361	0.508907	0.298281	0.384827	0.403594	0.0865464	794.455	675.364	851.182	651.727	2.86099	0.2343	0.285696	0.333803	0.385199	0.30975
D	chr2R	6800000	6920000	6	0	0.0128571	0.0128571	0	0.49795	0.49795	0	0	0.00714286	0.0271429	0.454907	0.742136	0.965941	99.085	94.7402	101.044	92.7541	0.064689	0.0286747	0.0279781	0.0371795	1	0.0396303	0.0305664	90.504	101.291	84.4964	67.454	1.92641	-0.162457	0.424078	-0.261548	0.324987	0.081265	0.586536	1242.86	1038.57	1124.14	1044.29	3.02898	0.25906	0.251144	0.114225	0.106309	0.182684
D	chr2R	17620000	17920000	15	0.004375	0.0075	0.011875	0.00875	0.075625	0.084375	0	0.0765219	0	0	0.827228	0.869563	0.973055	66.2069	70.249	67.681	72.8531	-0.0854957	-0.0415446	-0.0161734	-0.0319812	1	-0.0437988	-0.0525125	59.9097	58.6628	66.5296	65.1676	1.80245	0.0303431	-0.121364	0.181551	0.0298435	0.0300933	-0.151707	1032.62	872.375	1029.44	857.375	2.96366	0.243296	0.268318	0.238836	0.263858	0.253577
D	chr2L	600000	780000	9	0.008	0.002	0.01	0	0	0	0	0.19481	0.01	0.013	0.77219	0.783905	0.974808	103.149	94.3761	104.627	100.974	0.128234	0.00925504	0.0447807	0.0154336	1	0.0494257	-0.0974889	48.295	46.1069	51.641	42.2475	1.66899	0.0668911	0.193009	0.163534	0.289652	0.178272	0.126118	1318.5	1130.8	1287.7	1101.1	3.06937	0.221554	0.259952	0.187453	0.225851	0.223702
D	chr2R	11280000	11380000	5	0.009275	0	0.009275	0	0.06	0.06	0	0	0	0	0.930725	0.877717	0.979087	148.068	154.392	146.598	149.899	-0.0603401	-0.00533658	-0.0224962	-0.00966854	1	-0.0244604	0.0426124	50.0395	48.1088	57.1277	44.4805	1.69815	0.0567682	0.169895	0.24789	0.361017	0.208893	0.113126	1363.33	1195.17	1380.5	1133.5	3.09216	0.189927	0.266354	0.207979	0.284406	0.237167
D	chr3L	6240000	6360000	6	0	0.00857143	0.00857143	0.02	0.0171429	0.0371429	0	0.00714286	0	0	0.947143	0.903386	0.981202	95.9982	101.648	97.2302	98.5512	-0.0824983	-0.0113987	-0.0192963	-0.0058605	1	-0.0297634	0.0446326	105.981	101.845	117.313	127.962	2.06336	0.0574394	-0.271902	0.203991	-0.12535	-0.0339552	-0.329341	1476.86	1242	1444.29	1256.14	3.11864	0.249865	0.23353	0.217691	0.201356	0.22561
D	chr2L	8740000	8900000	8	0.00333333	0	0.00333333	0.0009	0	0.0009	0	0.5	0	0	0.495767	0.829294	0.991993	97.775	104.101	96.1554	102.855	-0.0904509	-0.0219979	-0.0344826	-0.0292521	1	-0.0440459	0.0173754	8.67148	6.6728	6.83322	6.12282	0.815773	0.377985	0.502081	0.0342714	0.158367	0.268176	0.124096	1967.33	1766.89	1975.44	1619.33	3.25218	0.15503	0.280841	0.160966	0.286777	0.220904
D	chr2L	3900000	4160000	13	0	0.00285714	0.00285714	0.0228571	0.182007	0.204864	0	0	0	0.0271429	0.765136	0.874811	0.993489	66.0231	71.2164	65.1896	71.8375	-0.109239	-0.0366556	-0.0384017	-0.0421729	1	-0.0566174	-0.0125279	12.1984	10.309	11.8218	10.5734	1.03748	0.24278	0.206242	0.197536	0.160998	0.201889	-0.0365384	834.786	705.214	868.714	662.429	2.87242	0.243344	0.333641	0.30082	0.391117	0.317231
D	chr2L	15780000	16220000	22	0	0.00173913	0.00173913	0.0121739	0.086087	0.0982609	0	0	0	0.00122174	0.898778	0.88555	0.99608	46.0193	47.1215	44.8907	48.0984	-0.034148	-0.0191913	-0.0210628	-0.0299746	1	-0.0260942	-0.0296042	113.811	133.587	125.161	176.732	2.16185	-0.231135	-0.634917	-0.0940008	-0.497783	-0.364459	-0.403782	984.957	835.13	1023.13	801.739	2.94776	0.238058	0.296927	0.292917	0.351785	0.294922
D	chr3L	24060000	24360000	15	0	0	0	0	0	0	0	0	1	0	0	0.019	1	54.0143	53.2958	55.1803	53.5327	0.0193191	0.00388988	0.0150911	0.0131654	1	0.0128664	-0.0063972	3.44309	2.78482	4.57851	4.59212	0.600444	0.306119	-0.415457	0.717293	-0.00428284	0.150918	-0.721576	432.125	411.062	544.125	337.562	2.63439	0.0720909	0.356294	0.40458	0.688783	0.380437
D	chr3R	12480000	12780000	15	0	0	0	0	0	0	0	0.989369	0	0	0.0106313	0.0276906	1	68.3721	62.0571	65.0458	60.6442	0.139812	0.0520895	0.0204283	0.0304301	1	0.06069	0.0332254	2.18062	0.484316	1.80879	0.742843	0.00517357	2.17072	1.55361	1.901	1.2839	1.72731	-0.617106	1069	945.75	1129.81	880.75	2.99363	0.176731	0.279457	0.256553	0.359279	0.268005
D	chr3L	18000000	18060000	3	0	0	0	0.3175	0.5975	0.915	0	0	0	0	0.085	0.087625	1	191.519	182.641	197.028	184.693	0.0684751	0.0157606	0.0329285	0.028076	1	0.03631	-0.0161196	36.4967	38.9875	39.7934	39.9784	1.59755	-0.095244	-0.131455	0.0295196	-0.00669175	-0.0509679	-0.0362113	1423.5	1357.25	1609.75	1227.75	3.14558	0.068756	0.213426	0.24615	0.39082	0.229788
D	chr3R	17220000	17280000	3	0	0	0	0	0	0	0	0.9575	0	0	0.0425	0.0973	1	148.773	187.119	175.271	176.73	-0.330843	-0.0747841	-0.0284084	-0.00359894	1	-0.109409	0.0824154	3.21355	0.968633	2.48709	1.35062	0.204694	1.73014	1.25054	1.36044	0.880834	1.30549	-0.479603	2211	1935.5	2182.25	1871.5	3.30025	0.191993	0.240504	0.17311	0.221621	0.206807
D	chr3R	3980000	4020000	2	0	0	0	0	0	0	0	1	0	0	0	0.183617	1	264.831	277.427	244.616	271.787	-0.0670326	-0.0112589	-0.0546637	-0.0457438	1	-0.0446747	0.0296312	1.83631	0.645755	3.31612	1.0805	0.225514	1.50775	0.765115	2.36044	1.6178	1.56278	-0.742637	1282.33	1063.67	1242.67	1052	3.049	0.269725	0.285637	0.224393	0.240305	0.255015
D	chr2R	3880000	3920000	2	0	0	0	0	0.00666667	0.00666667	0	0.835217	0	0	0.158117	0.274067	1	300.563	311.624	293.769	305.419	-0.052136	-0.00696083	-0.0256239	-0.0168902	1	-0.0254027	0.0290126	4.59078	0.645755	4.22052	2.88133	0.412046	2.82968	0.672006	2.70836	0.550685	1.69018	-2.15767	1501.33	1278	1454	1226	3.12035	0.232356	0.292285	0.186139	0.246068	0.239212
D	chr3L	22960000	23060000	5	0	0	0	0	0	0	0	0	0.966667	0.02	0	0.494183	1	148.964	159.97	146.391	161.436	-0.102835	-0.0349193	-0.0385243	-0.0424873	1	-0.0546914	-0.0131648	30.6052	27.2832	31.2017	28.4531	1.46209	0.165767	0.105191	0.193612	0.133036	0.149401	-0.0605761	762.833	676.5	959.5	613	2.87487	0.173278	0.315481	0.504193	0.646396	0.409837
D	chr3R	6260000	6460000	10	0	0	0	0.00454545	9.09091e-06	0.00455455	0	0.717264	0	0	0.278182	0.5493	1	88.9098	90.122	88.3295	90.5758	-0.0195358	-0.00806232	-0.00872497	-0.0109064	1	-0.0118074	-0.00724664	37.394	34.6947	37.5736	37.3263	1.56267	0.108093	0.00261441	0.115003	0.00952474	0.0588089	-0.105479	1271.45	1097.09	1256.09	1030.27	3.05224	0.212797	0.303454	0.195258	0.285915	0.249356
D	chr3R	17720000	17820000	5	0	0	0	0.0816667	0.71835	0.800017	0	0	0	0	0.113333	0.638725	1	134.939	148.609	134.762	143.367	-0.139215	-0.0263142	-0.0424771	-0.0268833	1	-0.0587224	0.0518013	5.81499	4.52029	4.37125	3.96183	0.631896	0.363363	0.553611	-0.0483691	0.141879	0.252621	0.190248	1438	1233.17	1447.67	1229.33	3.11507	0.221696	0.226188	0.231362	0.235853	0.228775
D	chr2L	5340000	5480000	7	0	0	0	0	0.03	0.03	0	0.822738	0.0025	0	0.144762	0.728862	1	133.65	141.974	139.278	140.227	-0.0871658	-0.0208624	-0.00832446	-0.0029473	1	-0.029825	0.0178625	30.9878	25.1845	40.9239	38.0876	1.54073	0.299166	-0.297621	0.700411	0.103625	0.201395	-0.596786	1100.88	974.625	1123.88	900.625	2.99987	0.175732	0.289652	0.205562	0.319483	0.247607
D	chr2L	14380000	14540000	8	0	0	0	0.0133333	0.0544444	0.0677778	0	0.737778	0	0	0.176667	0.755756	1	86.2573	96.2566	90.3184	91.9732	-0.158238	-0.0278654	-0.027654	-0.00788504	1	-0.0554106	0.065671	11.936	8.17957	12.1591	11.2852	1.02289	0.545227	0.080891	0.571941	0.107604	0.326416	-0.464336	1271.89	1108.11	1300.44	1063.67	3.06349	0.19887	0.257927	0.230902	0.289959	0.244414
D	chr3R	14600000	14700000	5	0	0	0	0.085	0.176683	0.261683	0	0	0	0	0.738317	0.82355	1	127.262	141.603	128.403	138.39	-0.154053	-0.0364044	-0.0424977	-0.0325277	1	-0.0663706	0.0331197	7.49828	7.74906	6.9337	7.20332	0.863047	-0.0474627	0.0578968	-0.160396	-0.0550361	-0.0512494	0.10536	1338	1106.67	1302	1073.67	3.06475	0.273857	0.317532	0.234509	0.278183	0.27602
D	chr3R	23540000	23700000	8	0	0	0	0	0.00777778	0.00777778	0	0.00333333	0	0	0.988889	0.828789	1	87.912	96.6603	81.7471	87.948	-0.136863	-0.000177816	-0.0727759	-0.0317539	1	-0.0603926	0.136272	2.04035	0.645755	1.7083	0.600277	-0.00666136	1.65976	1.76512	1.40351	1.50886	1.58431	0.10536	790.111	670.556	762.556	609.111	2.83298	0.236699	0.37535	0.185486	0.324137	0.280418
D	chr3L	22300000	22680000	19	0	0	0	0	0	0	0	0	0.697	0.296	0.0065	0.829128	1	41.6057	43.1209	41.3254	45.3317	-0.0516068	-0.0372493	-0.0184699	-0.0401841	1	-0.0368775	-0.0721328	61.2869	53.3717	62.8555	53.4847	1.75259	0.199505	0.196454	0.235965	0.232914	0.21621	-0.00305104	2317.05	2061.65	2186.9	2001.25	3.31874	0.16849	0.211388	0.0850878	0.127986	0.148238
D	chr3R	16160000	16340000	9	0	0	0	0	0.003	0.003	0	0.002	0	0	0.995	0.8436	1	92.4058	94.008	90.6821	92.8535	-0.0247987	-0.00209878	-0.0156432	-0.0102768	1	-0.0132044	0.0178268	10.3752	7.94279	9.22484	7.45544	0.914221	0.385417	0.47677	0.215878	0.307231	0.346324	0.0913527	2275.2	2032.2	2345.9	1925.5	3.32247	0.162951	0.24076	0.207099	0.284908	0.22393
D	chr3L	10900000	11020000	6	0	0	0	0.01	0	0.01	0	0.302857	0.00142857	0.0171429	0.668571	0.856614	1	154.579	159.928	153.272	170.306	-0.0490794	-0.0420816	-0.0184604	-0.0457676	1	-0.0388472	-0.0907125	3.80379	3.18265	3.10079	3.55021	0.515593	0.257209	0.0995341	-0.0375946	-0.195269	0.0309698	-0.157675	1302.43	1099.43	1285.14	1085.43	3.06321	0.24445	0.262939	0.225175	0.243664	0.244057
D	chr2L	15280000	15460000	9	0	0	0	0	0.008	0.008	0	0.125	0	0	0.867	0.85725	1	80.5902	91.5831	84.4137	87.3358	-0.184476	-0.0349102	-0.035402	-0.0147793	1	-0.067392	0.0685072	2.9381	1.16236	2.89407	1.83685	0.293235	1.33783	0.677652	1.31604	0.655867	0.996847	-0.660175	1048.7	893.7	1043	868.1	2.97078	0.230739	0.272669	0.222877	0.264806	0.247773
D	chr3R	2020000	2120000	5	0	0	0	0	0	0	0	0	0.0166667	0.00333333	0.98	0.863925	1	115.874	126.31	111.989	126.331	-0.124405	-0.0375239	-0.0522621	-0.0523365	1	-0.0666317	-0.000247089	4.74381	2.42158	4.37125	1.98091	0.466064	0.970096	1.25988	0.852095	1.14188	1.05599	0.289784	1323.33	1121	1315.83	1108.33	3.07252	0.23939	0.255785	0.23119	0.247585	0.243488
D	chr3R	8340000	8420000	4	0	0	0	0	0.042	0.042	0	0.01	0	0	0.948	0.87722	1	154.512	160.993	144.165	163.93	-0.0592836	-0.0256961	-0.0479477	-0.0557976	1	-0.0471812	-0.0260769	9.91609	8.13652	10.8528	8.42789	0.960901	0.28536	0.2346	0.415578	0.364818	0.325089	-0.0507596	1464.8	1267	1469.4	1231	3.12138	0.209287	0.250873	0.213811	0.255396	0.232342
D	chr2L	13660000	13740000	4	0	0	0	0	0	0	0	0	0	0	1	0.89094	1	191.754	204.222	196.991	201.91	-0.0908814	-0.0224152	-0.015656	-0.0107132	1	-0.0349164	0.0164197	0.918156	0.774906	1.62791	0.864399	0.0370569	0.244718	0.0870432	1.07093	0.913255	0.578987	-0.157675	729	606.2	710.8	583.4	2.80172	0.266125	0.321433	0.22965	0.284958	0.275542
D	chr3R	23140000	23340000	10	0	0	0	0	0	0	0	0.00545455	0.0109091	0.0254545	0.958182	0.893686	1	89.5671	93.6761	89.4708	92.1039	-0.0647123	-0.0121295	-0.0199476	-0.0125968	1	-0.0273466	0.0244191	1.58591	0.528345	2.13766	0.982271	0.0849669	1.58575	0.691115	2.01648	1.12184	1.3538	-0.89464	817.364	699.909	807.364	647.636	2.85631	0.223811	0.335794	0.206051	0.318035	0.270923
D	chr2L	17980000	18080000	5	0	0	0	0	0.01	0.01	0	0	0.00333333	0.05635	0.930317	0.8939	1	96.5697	102.062	97.6501	101.288	-0.0797991	-0.0207157	-0.0191897	-0.0158835	1	-0.033897	0.010983	2.9075	0.968633	3.01465	1.98091	0.298431	1.58575	0.553611	1.63797	0.605826	1.09579	-1.03214	1131.5	963	1180.33	911	3.0078	0.232629	0.312714	0.293587	0.373671	0.30315
D	chr2L	11540000	11760000	11	0	0	0	0	0.04	0.04	0	0.00166667	0	0	0.958333	0.897375	1	76.2085	81.5756	73.0599	80.5299	-0.0981858	-0.0239538	-0.0478811	-0.042278	1	-0.0530747	0.0186129	2.21888	1.04935	2.41172	1.89087	0.251391	1.08033	0.230779	1.20057	0.351013	0.715672	-0.849553	861.167	761.75	916.583	710.333	2.90103	0.176975	0.277796	0.266948	0.36777	0.272372
D	chr2R	15660000	16100000	22	0	0	0	0.0113043	0.0595652	0.0708696	0	0.125217	0	0	0.787826	0.913665	1	42.8982	46.9939	43.9608	45.979	-0.131559	-0.0301211	-0.0289758	-0.0194937	1	-0.0525373	0.0314987	7.42509	4.04299	7.66771	6.34206	0.779422	0.876986	0.227458	0.923373	0.273845	0.575415	-0.649528	1510.39	1312.26	1492.22	1284.13	3.13445	0.202868	0.234131	0.185403	0.216666	0.209767
D	chr2L	8560000	8640000	4	0	0	0	0.004	0.33162	0.33562	0.012	0.032	0.018	0	0.60238	0.92058	1	113.327	118.315	108.155	120.345	-0.0621464	-0.0260964	-0.038991	-0.0463794	1	-0.0434033	-0.0245439	30.4828	28.2841	34.1862	32.631	1.50107	0.108005	-0.0982502	0.273423	0.0671677	0.0875862	-0.206255	1927.8	1785.4	2072.2	1666.8	3.26516	0.110708	0.209874	0.214916	0.314082	0.212395
D	chr2L	17620000	17740000	6	0	0	0	0	0	0	0	0	0	0	1	0.928157	1	89.2505	85.2039	89.3767	82.1115	0.0669419	0.0362067	0.0207651	0.0368203	1	0.0401835	0.0533341	2.09864	0.415128	1.67959	0.926141	0.00300974	2.33783	1.18015	2.01648	0.858807	1.59832	-1.15767	1038.43	975.143	1194.86	866.429	3.00524	0.0907165	0.261249	0.293153	0.463685	0.277201
A	chr2L	160000	260000	5	0.126667	0.58365	0.710317	0.289683	0	0.289683	0	0	0	0	0	0	-1	122.696	112.711	120.169	120.718	0.122461	0.00706161	0.0278238	-0.00197911	2	0.0388418	-0.099003	3784.79	3739.73	3738.32	3100.85	3.54732	0.0172805	0.287551	-0.000543562	0.269727	0.143504	0.27027	3435.67	4030.67	3725.67	3688.67	3.58149	-0.230428	-0.102509	-0.11352	0.0143992	-0.108015
A	chr2L	6360000	6420000	3	0.0375	0.337975	0.375475	0.085	0.105	0.19	0.05	0.0125	0.02	0	0.352025	0	-1	143.521	155.082	156.59	168.781	-0.111765	-0.0704076	0.00420207	-0.0325609	2	-0.0526328	-0.122124	381.724	378.251	386.403	346.57	2.56868	0.0131836	0.139382	0.0307628	0.156961	0.0850724	0.126198	1548.5	1327.25	1447.5	1388.25	3.14229	0.222431	0.157604	0.125123	0.060296	0.141364
A	chr2L	8440000	8500000	3	0.1475	0.205	0.3525	0.18	0.0175	0.1975	0	0.0575	0	0	0.3925	0	-1	124.887	113.765	131.886	127.281	0.134558	-0.00824861	0.0641879	0.0154333	2	0.0514827	-0.161959	2205.41	2457.42	2296.71	2411.13	3.37811	-0.156097	-0.128663	-0.0975742	-0.0701393	-0.113118	0.0274349	2470.5	2452	2533	2379.5	3.39002	0.0108441	0.0541446	0.0468881	0.0901886	0.0505163
A	chr2L	22540000	22720000	9	0.022	0.004	0.026	0	0	0	0	0	0.94481	0.004	0	0	-1	81.2987	70.7901	73.2047	80.3824	0.199685	0.00492268	0.0145663	-0.0406221	2	0.0446379	-0.183332	267.184	230.632	247.352	275.419	2.39991	0.212241	-0.0437971	0.100978	-0.155061	0.0285905	-0.256039	777.9	787.7	945.5	729.6	2.91431	-0.0180616	0.092479	0.263431	0.373972	0.177955
A	chr2L	22820000	22940000	6	0.0174143	0.0257143	0.0431286	0	0	0	0	0	0.945443	0	0	0	-1	80.0731	93.6191	95.9022	97.4585	-0.225485	-0.0853332	0.0104639	-0.00699154	2	-0.0768365	-0.0579857	496.591	458.855	488.632	510.304	2.68657	0.11402	-0.0392972	0.0907102	-0.0626074	0.0257065	-0.153318	750.857	708.143	936.857	662.143	2.88595	0.084498	0.181396	0.403789	0.500687	0.292592
A	chr2R	15080000	15140000	3	0.0325	0.22	0.2525	0.0835875	0.31	0.393587	0	0.278913	0	0	0.075	0	-1	157.199	133.299	143.029	146.473	0.237931	0.0306909	0.0305983	-0.010335	2	0.0722212	-0.135978	2302.74	2576.56	2406.82	2545.11	3.39959	-0.162099	-0.144381	-0.0983174	-0.0805993	-0.121349	0.0177181	2010.75	1745.75	1952.5	1781.75	3.26166	0.203887	0.174439	0.161476	0.132028	0.167957
A	chr3R	11680000	11760000	4	0.046	0.248	0.294	0.054	0.088	0.142	0	0.022	0	0	0.542	0	-1	153.259	158.056	164.196	152.786	-0.0444591	0.00134344	0.0165523	0.0312793	2	0.00117899	0.0489219	684.027	707.49	685.894	682.011	2.83998	-0.0486564	0.00425831	-0.044723	0.00819176	-0.0202323	0.0529147	1536	1323.4	1469.8	1341	3.13927	0.214929	0.195869	0.151371	0.132311	0.17362
A	chr3R	14160000	14200000	2	0.0433333	0.129967	0.1733	0	0	0	0	0.0666667	0.0133333	0.01	0.7367	0	-1	198.428	204.833	187.882	190.518	-0.045832	0.0176677	-0.0375154	-0.00605088	2	-0.0179326	0.104523	5380.09	5732.05	5171.64	6116.34	3.75384	-0.0914199	-0.185038	-0.148429	-0.242047	-0.166734	-0.0936184	2710	2451.67	2620.33	2523.67	3.40344	0.14453	0.102771	0.0959875	0.054229	0.0993795
A	chr2L	3060000	3120000	3	0	0.242025	0.242025	0.0525	0.49	0.5425	0.0125	0	0	0.015	0.187975	0.067725	-0.562712	187.68	176.984	173.22	169.742	0.0846537	0.0436289	-0.00933637	0.00880919	2	0.0319389	0.0602782	3847.31	3410.8	5188.52	4356.03	3.63533	0.173739	-0.179165	0.605214	0.25231	0.213024	-0.352904	1244.75	1037.75	1225.5	1039.75	3.04179	0.262397	0.259619	0.239912	0.237134	0.249765
A	chr3L	7900000	7940000	2	0.113333	0.323333	0.436667	0.0633333	0.0433333	0.106667	0	0.263333	0	0	0.193333	0.14085	-0.512222	93.6636	90.1099	89.2502	86.8446	0.0558028	0.0328279	-0.0041631	0.0118665	2	0.0240835	0.0532492	4209.44	3970.75	4293.77	3910.32	3.60834	0.0842175	0.106341	0.112834	0.134958	0.109587	0.0221234	3973.67	4561	4341.33	4264.33	3.64235	-0.198879	-0.101849	-0.071212	0.025818	-0.0865307
A	chr2L	17400000	17440000	2	0.04	0.513333	0.553333	0.263333	0.173333	0.436667	0	0	0	0	0.01	0.179317	-0.510498	155.602	156.392	150.453	153.014	-0.00730552	0.00728484	-0.0168137	-0.00732968	2	-0.00604101	0.0315052	3290.98	3428.64	3211.21	3168.38	3.51447	-0.0591188	0.0547708	-0.0945188	0.0193708	-0.019874	0.11389	3901	3946	3955.33	4045.67	3.60014	-0.016547	-0.0525335	0.00340833	-0.0325782	-0.0245626
A	chr3L	21560000	21600000	2	0.123333	0.186667	0.31	0	0.0266667	0.0266667	0	0.423333	0	0	0.24	0.117617	-0.449897	186.164	186.992	189.147	194.236	-0.00640683	-0.018435	0.0049756	-0.0115307	2	-0.00784924	-0.0548328	4011.73	4102.48	3961.26	4240.6	3.61294	-0.0322724	-0.0800419	-0.0505398	-0.0983093	-0.0652908	-0.0477694	2533.67	2559	2715.33	2631	3.4208	-0.0143534	-0.0543845	0.0855492	0.0455181	0.0155823
A	chr2L	11020000	11080000	3	0.015475	0.095	0.110475	0.2175	0.419525	0.637025	0	0	0	0	0.2525	0.0543125	-0.340818	158.082	160.545	164.944	170.508	-0.0223067	-0.0328643	0.011741	-0.0144083	2	-0.0144596	-0.0868663	780.203	830.603	778.685	695.031	2.88542	-0.0903083	0.166774	-0.0931186	0.163964	0.0368277	0.257082	1709.75	1512.25	1697	1489.5	3.19486	0.177089	0.198957	0.16629	0.188158	0.182624
A	chr2R	7740000	7880000	7	0.154294	0.30625	0.460544	0	0.01125	0.01125	0	0.0025	0.025	0	0.500706	0.238613	-0.317427	82.8913	79.8653	78.5336	83.801	0.0536513	-0.00474038	-0.0073028	-0.0281938	2	0.00335358	-0.0693985	31713.4	35042.8	31357.3	32402.8	4.51765	-0.144029	-0.0310278	-0.160317	-0.0473151	-0.0956722	0.113001	2680.75	2871.62	2700.5	2918.75	3.45183	-0.0992307	-0.122714	-0.0886408	-0.112124	-0.105677
A	chr3L	8560000	8600000	2	0.126667	0.216667	0.343333	0	0.0966667	0.0966667	0	0	0	0	0.56	0.180567	-0.310683	159.532	157.965	172.808	163.354	0.0142393	-0.0102809	0.0390029	0.0244354	2	0.0168492	-0.0483919	11454.6	12622.6	11410.5	13493.6	4.09722	-0.140078	-0.236349	-0.145649	-0.24192	-0.190999	-0.0962711	1611	1558	1560.33	1618	3.19832	0.0482613	-0.00625511	0.00215903	-0.0523573	-0.00204804
A	chr2L	19600000	19740000	7	0.035	0.7725	0.8075	0	0	0	0	0	0.13625	0	0	0.596762	-0.15007	131.323	139.392	139.426	139.784	-0.0860241	-0.0271162	0.000108063	-0.00111233	2	-0.0285362	-0.00405406	839.31	821.038	822.209	778.904	2.90708	0.0317552	0.107757	0.00205736	0.0780596	0.0549074	0.0760022	1074.75	958.5	1107	952.25	3.00256	0.165151	0.174589	0.207805	0.217243	0.191197
A	chr2L	21160000	21200000	2	0.216033	0.303333	0.519367	0.0206333	0.28	0.300633	0.04	0	0.03	0.0166667	0.0866667	0.3867	-0.14642	253.95	203.246	224.376	225.002	0.321319	0.0525619	0.0429555	-0.00120918	2	0.103907	-0.146712	4554.67	4930.66	4651.61	5209.8	3.69291	-0.114436	-0.193883	-0.0840516	-0.163498	-0.138967	-0.0794466	2994	2918	2911.67	3064	3.47196	0.0370943	-0.0333421	-0.00313468	-0.0735711	-0.0182384
A	chr3L	4140000	4180000	2	0.0733333	0.196667	0.27	0	0	0	0	0	0.0366667	0.0166667	0.676667	0.215267	-0.11279	175.248	170.28	205.267	179.253	0.0414861	-0.00981314	0.0811548	0.0588531	2	0.0429202	-0.0740847	1381.83	1258.9	1369.26	1387.36	3.12662	0.134412	-0.00576662	0.121228	-0.01895	0.0577309	-0.140178	2180.67	1930.67	2092.67	2050.33	3.30633	0.17567	0.0889108	0.116243	0.0294841	0.102577
A	chr2R	1920000	2000000	4	0.072	0.24687	0.31887	0.21913	0.288	0.50713	0	0.016	0	0	0.158	0.2562	-0.108978	121.766	126.363	131.643	134.496	-0.053464	-0.0431818	0.0177782	-0.00930929	2	-0.0220442	-0.0899827	1471.99	1636.02	1466.75	1567.37	3.19221	-0.152425	-0.0905802	-0.157569	-0.0957238	-0.124074	0.0618447	2507.6	2499.6	2730.8	2441.2	3.40776	0.00460999	0.0387167	0.127626	0.161733	0.0831716
A	chr2R	8420000	8460000	2	0.141883	0.38	0.521883	0.0266667	0.39145	0.418117	0	0	0	0	0.06	0.454667	-0.0688307	126.183	95.5998	96.3186	109.789	0.400435	0.0604401	0.0032529	-0.0568499	2	0.101819	-0.199657	4310.74	4406.96	4226.24	3993.52	3.62417	-0.0318458	0.110275	-0.060407	0.0817143	0.0249343	0.142121	2725.67	2887.33	2887.33	2662.67	3.44908	-0.0831285	0.0337373	0	0.116866	0.0168687
A	chr3L	11120000	11160000	2	0.113333	0.25	0.363333	0.0166667	0.0233333	0.04	0	0	0	0	0.596667	0.405167	0.054435	232.965	212.553	227.055	232.035	0.132289	0.00173769	0.028663	-0.00942239	2	0.0383169	-0.126517	1945.57	1997.32	1963.75	2230.87	3.31471	-0.0378708	-0.19741	-0.0244583	-0.183998	-0.110934	-0.159539	1835.33	1707	1896.33	1696	3.2471	0.104579	0.113906	0.15175	0.161076	0.132828
A	chr2L	20240000	20400000	8	0.0377778	0.157989	0.195767	0.0766667	0.133333	0.21	0.0211111	0.00444444	0.0466667	0.202011	0.28	0.224794	0.0690215	91.4277	88.4766	83.4282	82.3766	0.0473359	0.0452738	-0.0255156	0.00550864	2	0.0181507	0.10306	943.559	1079.27	970.317	1016.03	3.0094	-0.193875	-0.106757	-0.153531	-0.0664135	-0.130144	0.087118	1566.78	1322.11	1437.22	1418.67	3.14385	0.244957	0.143265	0.12044	0.0187475	0.131852
A	chr2R	17080000	17140000	3	0.0125	0.0810875	0.0935875	0.075	0.095	0.17	0	0.0425	0	0	0.693913	0.1135	0.096155	214.645	215.592	183.136	211.324	-0.00635185	0.00677179	-0.0708581	-0.0621742	2	-0.0331531	0.0288472	95.0292	70.7102	95.866	93.4631	1.93792	0.426452	0.0239738	0.439101	0.0366222	0.231537	-0.402478	1134.75	1055.75	1186	988	3.03205	0.104106	0.199792	0.167836	0.263521	0.183814
A	chr2R	11120000	11160000	2	0	0.48	0.48	0.213333	0.0952167	0.30855	0	0	0	0	0.18	0.5907	0.10339	204.717	231.543	194.921	197.344	-0.177651	0.0159294	-0.0747732	-0.00536553	2	-0.0604651	0.230567	1076.69	951.198	1133.21	1065.37	3.02116	0.178788	0.0152485	0.252596	0.0890569	0.133922	-0.163539	2398	2083	2186.67	2148.33	3.33028	0.203169	0.158614	0.0700705	0.0255155	0.114342
B	chr2R	9140000	9280000	7	0.01	0.0294562	0.0394562	0.1075	0.0575	0.165	0	0.01125	0	0	0.784294	0.0552	0.166326	108.938	117.199	112.248	111.918	-0.105454	-0.0117189	-0.0187464	0.00127931	2	-0.0336599	0.0665241	125.328	115.994	122.546	117.369	2.07422	0.111665	0.0946599	0.079272	0.0622667	0.0869659	-0.0170054	2278	2316.88	2260.5	2234.5	3.35615	-0.0244125	0.0278157	-0.0355383	0.0166899	-0.0038613
B	chr2L	18700000	18800000	5	0.07635	0.155	0.23135	0.116667	0.0803167	0.196983	0.0466667	0.436667	0.0166667	0.00166667	0.07	0.328333	0.173283	183.048	192.586	173.375	177.254	-0.073286	0.0139696	-0.0456393	-0.00960837	2	-0.028641	0.119692	1467.37	1579.68	1507.78	1612.46	3.19497	-0.106402	-0.136037	-0.0672062	-0.0968415	-0.101622	-0.0296353	1890.67	1688.83	1751.33	1765.17	3.23933	0.162868	0.0990906	0.0524267	-0.0113507	0.0757587
B	chr2R	12760000	12840000	4	0.078	0.05913	0.13713	0.094	0.116	0.21	0	0	0	0	0.65287	0.21808	0.227893	150.02	170.47	160.682	153.364	-0.184364	-0.00957355	-0.0256809	0.0202446	2	-0.0498435	0.152561	700.737	712.139	658.581	690.655	2.83704	-0.0232857	0.0209089	-0.112797	-0.0686027	-0.0459442	0.0441945	1450	1323.8	1408	1390	3.13797	0.131368	0.060968	0.0889622	0.0185625	0.0749651
B	chr3R	7660000	7760000	5	0.0466667	0.174983	0.22165	0.015	0.351667	0.366667	0	0	0.0366667	0	0.375017	0.355425	0.231816	104.251	105.524	106.816	121.979	-0.017504	-0.0682046	0.00528527	-0.0576501	2	-0.0345183	-0.209067	845.163	895.824	845.008	748.245	2.91892	-0.0839858	0.175719	-0.0842512	0.175453	0.0457338	0.259704	1850.17	1774.17	1935	1701	3.25609	0.0605137	0.121272	0.125192	0.18595	0.123232
B	chr2R	17200000	17360000	8	0.0638167	0.261739	0.325556	0.0577778	0.53	0.587778	0	0.00777778	0	0	0.0788889	0.542189	0.249651	96.9181	75.7343	85.9554	87.2276	0.355821	0.0457512	0.054981	-0.00638046	2	0.112543	-0.203839	2311.51	2319.45	2417.65	2205.78	3.36442	-0.00494437	0.0675484	0.0598267	0.132319	0.0636875	0.0724928	1756.78	1678	1686.78	1683.22	3.226	0.066189	0.0617061	0.0075272	0.00304426	0.0346166
B	chr2R	20020000	20180000	8	0.128889	0.129517	0.258406	0.0638167	0.0633333	0.12715	0	0.04	0.01	0.0155556	0.548889	0.483461	0.303364	85.3835	74.4059	80.1903	84.7122	0.19854	0.00342782	0.0325144	-0.0238244	2	0.0526645	-0.187153	1942.41	2178.67	1895.61	1916.68	3.30038	-0.1656	0.019236	-0.200783	-0.0159469	-0.0907733	0.184836	1585.22	1505.78	1479.89	1550.11	3.17953	0.0741762	0.0323135	-0.02502	-0.0668828	0.00364673
B	chr3R	23000000	23040000	2	0.02	0.28	0.3	0.16	0.126667	0.286667	0	0.0466667	0	0	0.366667	0.642867	0.363643	336.455	344.753	280.418	318.671	-0.0351494	0.0235835	-0.0897022	-0.0555376	2	-0.0392014	0.113492	482.644	482.056	463.051	531.605	2.69217	0.00175842	-0.139395	-0.0580311	-0.199185	-0.098713	-0.141153	1258.33	1080.67	1209	1097	3.05265	0.219593	0.197951	0.161893	0.140251	0.179922
B	chr3R	660000	740000	4	0.032	0.18398	0.21598	0.01	0	0.01	0	0.71602	0.058	0	0	0.49693	0.394089	126.389	121.606	118.635	113.767	0.0556579	0.0456937	-0.0107444	0.0181946	2	0.0272004	0.0961333	1211.6	1260	1202.12	1155.7	3.08133	-0.0565086	0.0681444	-0.0678361	0.0568168	0.000154134	0.124653	1464	1296.8	1454.8	1268.6	3.12713	0.17496	0.206678	0.165865	0.197584	0.186272
B	chr2L	7060000	7180000	6	0.0471429	0.159729	0.206871	0.0802714	0.22	0.300271	0	0.00571429	0	0	0.477143	0.541429	0.44709	120.444	117.669	117.347	125.282	0.0336254	-0.0171037	-0.00119009	-0.028416	2	-0.00327111	-0.0904426	892.579	927.812	897.161	1024.31	2.97761	-0.0558522	-0.198604	-0.0484656	-0.191217	-0.123535	-0.142751	2155.43	1947.14	2052.86	1995.29	3.30069	0.146616	0.111379	0.0762745	0.0410379	0.093827
B	chr2L	5100000	5240000	7	0.0222625	0.25875	0.281012	0.06875	0.263987	0.332738	0.00875	0	0.03125	0.07	0.05	0.785825	0.473186	93.58	106.141	96.9394	95.2831	-0.181712	-0.00783281	-0.0393834	0.00748468	2	-0.055361	0.155692	1045.67	930.13	988.053	803.891	2.95778	0.168917	0.37935	0.0871561	0.297589	0.233253	0.210433	1665.62	1518	1686.12	1474.75	3.19302	0.133892	0.175593	0.15154	0.193241	0.163566
B	chr3R	22380000	22660000	14	0.0166667	0.268	0.284667	0.038	0.0966667	0.134667	0	0.004	0.00533333	0	0.571333	0.816103	0.482786	58.0742	58.5585	53.3905	57.5427	-0.0119817	0.00399288	-0.0401259	-0.0325262	2	-0.0201602	0.0252457	414.762	443.505	424.885	374.141	2.61719	-0.0966662	0.148703	-0.061876	0.183493	0.0434135	0.245369	1027.6	866.4	969.4	885.533	2.95766	0.246174	0.21466	0.162059	0.130545	0.18836
B	chr2R	20880000	20920000	2	0.02	0.19145	0.21145	0.253333	0.176667	0.43	0	0.211883	0	0	0.146667	0.620267	0.491534	186.824	186.073	182.437	215.707	0.0058096	-0.0624314	-0.00856958	-0.0727498	2	-0.0344853	-0.213202	1015.17	1359.64	1006.89	1149.65	3.06895	-0.421494	-0.179467	-0.43331	-0.191283	-0.306388	0.242027	1784.67	1723	1768	1682.67	3.23668	0.0507319	0.0849052	0.0371956	0.0713689	0.0610504
B	chr3R	11220000	11620000	20	0.0271429	0.118095	0.145238	0.0538095	0.21809	0.2719	0	0.0614286	0	0	0.521433	0.466417	0.525098	35.767	32.8874	34.074	34.7624	0.121094	0.012372	0.015394	-0.00868695	2	0.0350434	-0.0799953	718.654	742.988	722.613	628.438	2.84386	-0.0480404	0.193526	-0.0401158	0.201451	0.0767053	0.241567	2010.62	1895.9	2000.71	1853.1	3.28253	0.0847533	0.117703	0.0776287	0.110578	0.0976657
B	chr3R	10220000	10300000	4	0.01	0.17802	0.18802	0.116	0.608	0.724	0	0	0	0	0.08798	0.65403	0.553423	160.11	170.819	173.534	177.809	-0.0934084	-0.0455368	0.00684764	-0.0105704	2	-0.035667	-0.0578615	180.51	207.094	181.06	178.282	2.27603	-0.198209	0.0179124	-0.193815	0.0223059	-0.0879513	0.216121	2398.8	1972	2240	2137.2	3.3256	0.282653	0.166591	0.183839	0.0677768	0.175215
B	chr3L	21060000	21140000	4	0.014	0.212	0.226	0.026	0.198	0.224	0	0	0.01	0	0.54	0.79389	0.556815	119.442	104.295	110.404	110.645	0.195645	0.0332256	0.0247213	-0.000948048	2	0.0631609	-0.0852717	1655.99	1814.06	1652.15	1582.28	3.22604	-0.131528	0.0656848	-0.134873	0.062339	-0.0345942	0.197212	2153.8	1949.2	2206.2	1929.2	3.30711	0.144002	0.158882	0.178681	0.193561	0.168782
B	chr3R	23440000	23480000	2	0.0466667	0.116667	0.163333	0	0.04	0.04	0	0	0	0	0.796667	0.62185	0.583961	155.072	174.781	175.935	186.593	-0.172602	-0.0803603	0.00286037	-0.0255414	2	-0.068911	-0.0943488	343.084	369.049	347.288	364.848	2.55678	-0.105249	-0.0887328	-0.0876799	-0.0711635	-0.0882063	0.0165164	1207	1076.67	1149.33	1010.67	3.03298	0.164854	0.256118	0.0942256	0.18549	0.175172
B	chr2L	21700000	22120000	21	0.0827273	0.085	0.167727	0.00454545	0	0.00454545	0	0	0.780455	0.0345455	0	0.653589	0.591565	47.7405	47.7383	47.1495	49.0361	6.71406e-05	-0.011629	-0.00538969	-0.0170389	2	-0.0084976	-0.0386978	1669.67	1653.94	1669.43	1708.17	3.22458	0.0136533	-0.0328904	0.0134508	-0.0330929	-0.00971982	-0.0465437	2236.14	2320.64	2587.59	2104.45	3.36876	-0.0535123	0.0875618	0.157089	0.298163	0.122325
B	chr3R	8880000	9180000	15	0.036875	0.100631	0.137506	0.005	0.0593687	0.0643688	0	0.064375	0.001875	0.013125	0.71875	0.589009	0.621464	40.1371	39.4604	43.681	40.228	0.0245302	-0.000981834	0.0441306	0.0357644	2	0.0258608	-0.0277917	887.628	970.631	932.376	953.202	2.97867	-0.128968	-0.102827	-0.0580108	-0.0318704	-0.0804191	0.0261404	1582.38	1418.62	1564.94	1414.75	3.16616	0.157598	0.161544	0.141612	0.145558	0.151578
C	chr3L	4560000	4600000	2	0	0.0966667	0.0966667	0.0433333	0.356667	0.4	0	0	0.0533333	0.07	0.38	0.500917	0.676475	177.099	209.601	195.044	191.647	-0.243094	-0.0342872	-0.0312607	0.00763088	2	-0.0752529	0.129195	315.234	288.653	318.347	332.073	2.49558	0.127088	-0.0750792	0.141268	-0.0608988	0.0330944	-0.202167	1513.67	1332.67	1617	1304.33	3.15168	0.183732	0.214735	0.279004	0.310007	0.246869
C	chr3R	27060000	27240000	9	0.041	0.07001	0.11101	0.113	0.17099	0.28399	0	0.006	0	0	0.599	0.602405	0.688793	90.7569	81.2713	85.8978	86.2034	0.159261	0.0223554	0.0240449	-0.0015421	2	0.0510299	-0.0849982	352.664	364.012	352.353	343.598	2.54817	-0.0456932	0.0375703	-0.0469666	0.0362969	-0.00469814	0.0832635	1834.7	1550.2	1611.4	1628.7	3.20324	0.24309	0.171823	0.0558603	-0.0154062	0.113842
C	chr3L	6560000	6700000	7	0.015	0.14125	0.15625	0.02625	0.18125	0.2075	0	0	0.005	0	0.63125	0.85875	0.692118	95.0978	94.7046	92.7111	82.3561	0.00597704	0.0624746	-0.00923959	0.0514357	2	0.0276619	0.201559	470.096	509.501	456.72	529.714	2.69779	-0.116129	-0.172259	-0.157775	-0.213904	-0.165017	-0.0561297	1497.25	1276.38	1452.38	1312.75	3.12942	0.230263	0.189723	0.186362	0.145822	0.188042
C	chr3R	13560000	13960000	20	0.03	0.0380952	0.0680952	0.0114286	0.143333	0.154762	0.00142857	0.191905	0.017619	0.105238	0.460952	0.378021	0.69472	41.4049	40.2622	42.1006	41.467	0.0403783	-0.000650069	0.0193911	0.00658599	2	0.0164263	-0.0425378	266.528	285.793	270.328	290.654	2.45065	-0.100684	-0.125018	-0.0802571	-0.10459	-0.102637	-0.0243332	1371.33	1249.29	1397.52	1201.14	3.10811	0.134476	0.191172	0.161769	0.218465	0.17647
C	chr3L	3260000	3300000	2	0.05	0.09	0.14	0.12	0.0133333	0.133333	0	0.01	0.02	0.0433333	0.653333	0.798467	0.701641	179.881	157.616	187.046	180.029	0.19063	-0.000356661	0.0743466	0.0166047	2	0.0703061	-0.191815	1500.88	1689.62	1719.26	2046.46	3.2597	-0.170889	-0.447325	0.0250876	-0.251348	-0.211119	-0.276435	3178.33	2915.67	2764	3409.67	3.48141	0.124445	-0.10136	-0.0770682	-0.302873	-0.0892142
C	chr2L	18860000	18920000	3	0	0.092975	0.092975	0	0	0	0	0.777025	0.01	0	0.12	0.576163	0.722105	280.485	307.629	305.756	292.58	-0.133266	-0.0183345	-0.00265197	0.0191305	2	-0.0337804	0.0723597	88.3726	101.222	96.0921	90.2216	1.98157	-0.195855	-0.0298746	-0.0750353	0.0909447	-0.0524549	0.16598	1257	1085.25	1243.25	1022.75	3.04809	0.211957	0.297531	0.196089	0.281663	0.24681
C	chr3L	17680000	17800000	6	0.0342857	0.0842857	0.118571	0.0285714	0.0771429	0.105714	0	0	0	0	0.775714	0.736429	0.72264	130.57	128.771	127.856	141.329	0.0200076	-0.0343883	-0.00309839	-0.0435096	2	-0.0152472	-0.134243	972.984	1049.72	930.236	740.45	2.95751	-0.109519	0.394013	-0.174338	0.329194	0.109838	0.503532	1520.86	1462.14	1523.86	1432.86	3.16819	0.0568004	0.0859899	0.0596434	0.0888329	0.0728166
C	chr2L	7520000	7780000	13	0.02585	0.0642857	0.0901357	0.0664286	0.230579	0.297007	0	0.005	0.00357143	0.00285714	0.601429	0.604293	0.740403	72.6948	72.853	74.8863	70.7171	-0.00313705	0.0119787	0.0119548	0.0248778	2	0.0114186	0.0429294	795.583	775.46	867.704	848.5	2.91937	0.0369595	-0.0929028	0.16215	0.0322877	0.0346236	-0.129862	1244.43	1100.86	1278.5	1101	3.0645	0.176856	0.176669	0.215825	0.215638	0.196247
C	chr3R	15500000	15560000	3	0	0.095	0.095	0.0775	0.215025	0.292525	0	0.085	0	0	0.527475	0.691213	0.758335	162.32	188.804	194.061	194.854	-0.218045	-0.079338	0.0119277	-0.0017722	2	-0.0718069	-0.04551	136.117	156.192	132.268	152.62	2.1674	-0.198477	-0.165104	-0.239858	-0.206484	-0.202481	0.0333735	1116.25	993	1126.25	948.75	3.00973	0.168795	0.23456	0.181661	0.247427	0.208111
C	chr3R	9240000	9440000	10	0.0127273	0.0790909	0.0918182	0.0218182	0.0618182	0.0836364	0	0.0163636	0	0	0.808182	0.740245	0.7793	81.7933	87.0287	84.5665	84.4189	-0.0895092	-0.0137224	-0.0124642	0.000758346	2	-0.0287344	0.0439244	138.892	122.136	132.288	115.712	2.09124	0.185478	0.263431	0.115201	0.193155	0.189316	0.0779534	1322.27	1166.91	1324	1101.09	3.07822	0.180328	0.264086	0.182211	0.26597	0.223149
C	chr3R	25340000	25520000	9	0.03	0.056	0.086	0.012	0.005	0.017	0	0.538	0.003	0	0.344	0.76315	0.797445	77.2278	76.8176	87.9541	79.5096	0.00768306	-0.0126461	0.0587954	0.0438365	2	0.0244172	-0.0496923	656.757	726.475	663.646	657.051	2.83403	-0.145552	-0.000645055	-0.130499	0.0144083	-0.065572	0.144907	1503.1	1293	1431.8	1295.6	3.12715	0.217219	0.214321	0.147108	0.14421	0.180714
C	chr3R	4200000	4440000	12	0.0246154	0.0346154	0.0592308	0.00153846	0.05	0.0515385	0	0.00692308	0	0	0.882308	0.559019	0.808392	74.4357	71.1239	71.0297	77.1997	0.0656601	-0.015834	-0.000575701	-0.0361753	2	0.00326878	-0.118259	389.581	420.983	380.612	435.108	2.61514	-0.111838	-0.159452	-0.145441	-0.193055	-0.152447	-0.0476135	1358.46	1218.85	1337.31	1186.62	3.09607	0.156458	0.195121	0.133815	0.172479	0.164468
C	chr3R	26320000	26560000	12	0.0130769	0.0807692	0.0938462	0.0715385	0.107685	0.179223	0	0.01	0	0	0.716931	0.888346	0.808905	72.6215	71.8489	71.6413	75.0714	0.0154315	-0.0144095	-0.00125627	-0.0203111	2	-0.00513634	-0.0632989	356.245	413.681	352.645	401.696	2.59033	-0.215649	-0.173236	-0.230302	-0.187888	-0.201769	0.0424137	1626.62	1474.62	1610.31	1407.31	3.17534	0.141534	0.208935	0.126998	0.194399	0.167967
C	chr2L	14040000	14220000	9	0.003	0.093	0.096	0.085	0.17019	0.25519	0	0.005	0.002	0.005	0.63681	0.91313	0.809737	78.893	81.2449	83.8565	75.2669	-0.0423795	0.0204349	0.0137404	0.0469328	2	0.00968215	0.110263	60.2311	67.6106	54.5351	56.0779	1.77384	-0.166741	0.103076	-0.310064	-0.0402465	-0.103494	0.269818	935	798.9	939.3	790.7	2.92581	0.226951	0.241836	0.233571	0.248456	0.237704
C	chr3L	7000000	7280000	14	0.0393333	0.022	0.0613333	0.008	0.103333	0.111333	0.00266667	0	0.00533333	0.00466667	0.814667	0.5942	0.812875	52.264	52.4909	54.5999	51.7481	-0.00625081	0.00430787	0.0171074	0.0232969	2	0.00961533	0.0205612	2731.33	3013.8	2671.77	3238.9	3.47346	-0.141981	-0.2459	-0.173792	-0.27771	-0.209846	-0.103919	1526.53	1376.4	1489.27	1364.13	3.1492	0.149359	0.162274	0.113702	0.126617	0.137988
C	chr2L	11820000	11960000	7	0.01375	0.05375	0.0675	0.0389875	0.1825	0.221488	0	0.0025	0	0	0.708512	0.829762	0.849542	109.798	107.423	106.94	109.887	0.031548	-0.000350488	-0.00195697	-0.0118043	2	0.00435905	-0.0327123	115.917	133.429	118.702	128.309	2.10317	-0.202979	-0.146529	-0.16873	-0.11228	-0.15763	0.05645	1098.25	913	1091.75	929.625	2.99039	0.26652	0.240486	0.257956	0.231922	0.249221
C	chr2R	15400000	15560000	8	0.02	0.0344444	0.0544444	0.0233333	0.248889	0.272222	0	0.00444444	0	0	0.668889	0.838772	0.878094	116.6	112.157	107.002	102.221	0.056045	0.0571607	-0.0204372	0.0198523	2	0.0281552	0.133839	476.217	478.397	460.639	430.999	2.65961	-0.00658894	0.143936	-0.0545715	0.0959532	0.0446821	0.150525	1191.11	1022	1174.78	1029.33	3.03156	0.220913	0.210598	0.200993	0.190678	0.205795
C	chr3R	26660000	27000000	17	0.015	0.0383333	0.0533333	0.0105556	0.0588944	0.06945	0	0.212222	0	0	0.664994	0.88765	0.886643	42.4387	41.6086	44.8608	43.8468	0.0284975	-0.0141767	0.0326845	0.00992919	2	0.0142336	-0.0755914	991.864	1036.17	1029.35	1005.52	3.01016	-0.063044	-0.0197329	-0.00951956	0.0337915	-0.0146262	0.0433111	1423.11	1297.94	1407.11	1272.22	3.12246	0.13282	0.161698	0.116508	0.145386	0.139103
C	chr2L	3180000	3320000	7	0.00625	0.0375	0.04375	0.0275	0.0739875	0.101487	0	0.00375	0	0	0.851012	0.742856	0.888763	104.747	105.604	107.994	117.595	-0.0117592	-0.0502495	0.00971813	-0.0369915	2	-0.0223205	-0.155166	77.9285	73.2529	82.8653	89.5463	1.91322	0.0892664	-0.200482	0.177883	-0.111866	-0.0112997	-0.289749	1082.38	945.875	1104.38	900.5	2.99281	0.194479	0.265402	0.223509	0.294432	0.244455
C	chr2L	11140000	11240000	5	0.015	0.00531667	0.0203167	0	0.04	0.04	0	0.326667	0	0	0.613017	0.349542	0.890138	131.379	138.523	137.233	134.645	-0.0763914	-0.0106668	-0.0040627	0.00826659	2	-0.0207136	0.040957	42.6943	50.8532	48.0837	53.4847	1.70593	-0.252297	-0.325083	-0.0807906	-0.153577	-0.202937	-0.0727859	1033.5	863.333	1061.33	895.667	2.97318	0.259549	0.206505	0.297888	0.244844	0.252196
C	chr3L	14220000	14500000	14	0.00666667	0.0433333	0.05	0.0106667	0.105333	0.116	0	0.00666667	0	0.00266667	0.824667	0.872477	0.891596	53.3174	53.7011	55.0857	52.718	-0.0103451	0.00491064	0.0110553	0.0190801	2	0.00617523	0.0266578	112.505	128.247	117.27	129.588	2.09703	-0.188939	-0.203943	-0.129091	-0.144095	-0.166517	-0.0150044	870.8	727.8	919.867	718.133	2.89686	0.258799	0.27809	0.337883	0.357173	0.307986
C	chr2L	9620000	9660000	2	0	0.0466667	0.0466667	0	0.276667	0.276667	0	0	0	0	0.676667	0.815617	0.89176	176.763	150.816	139.104	121.819	0.229025	0.161675	-0.0351089	0.0576226	2	0.103303	0.308047	2828.84	2357.98	2762.93	2098.33	3.38137	0.262662	0.430971	0.22865	0.396959	0.329811	0.168309	2105.67	1972.67	2178.67	1867	3.30235	0.0941299	0.173555	0.143298	0.222724	0.158427
C	chr3R	27640000	27840000	10	0	0.0481818	0.0481818	0.0581818	0.568182	0.626364	0	0.00182727	0	0	0.322718	0.875341	0.895656	104.128	97.7193	98.155	102.992	0.0916399	0.00476261	0.00193187	-0.0208919	2	0.0193606	-0.0758189	118.442	129.973	108.692	112.372	2.06823	-0.134028	0.0759026	-0.257966	-0.0480349	-0.0910315	0.209931	1197.36	1056.18	1260.73	1009	3.04479	0.181003	0.246935	0.255398	0.32133	0.251167
C	chr2R	12240000	12440000	10	0.0172727	0.0118182	0.0290909	0.00181818	0.0259682	0.0277864	0.00454545	0.00363636	0	0	0.934941	0.549486	0.89944	104.843	98.9808	99.9718	102.125	0.0830137	0.0114089	0.00432648	-0.00925419	2	0.0223737	-0.045114	2673	2838.8	2521.54	2892.2	3.43947	-0.0868188	-0.113705	-0.170976	-0.197863	-0.142341	-0.0268863	1118.73	1012.55	1121.82	989	3.0175	0.143872	0.177816	0.147852	0.181796	0.162834
C	chr3L	13500000	13880000	19	0.0055	0.032	0.0375	0.019	0.041	0.06	0	0.0115	0.0095	0.102	0.7665	0.799318	0.910375	54.2337	55.8419	51.6064	53.809	-0.0421579	0.00341434	-0.0342569	-0.0181518	2	-0.0227881	0.0535	213.334	223.076	210.091	193.409	2.31985	-0.0644248	0.141455	-0.0865204	0.11936	0.0274674	0.20588	975.55	883.3	1032.65	837.45	2.96275	0.143312	0.220213	0.225376	0.302276	0.222794
C	chr3R	1720000	1960000	12	0.0115385	0.0269231	0.0384615	0	0.0169231	0.0169231	0	0.00461538	0	0.00230769	0.937692	0.869373	0.915268	67.1104	70.1495	68.3248	67.6331	-0.063896	-0.00336944	-0.011446	0.00441919	2	-0.018573	0.0527029	1879.18	1885.85	1838.01	1729.71	3.25956	-0.00511173	0.119575	-0.0370722	0.0876142	0.0412512	0.124686	1354.92	1226	1349.23	1180.85	3.09761	0.144252	0.19839	0.138178	0.192316	0.168284
D	chr3L	1360000	1460000	5	0	0.0216667	0.0216667	0.105	0.31	0.415	0	0.17	0	0	0.393333	0.617025	0.932153	175.456	194.382	190.661	188.946	-0.147785	-0.0321707	-0.00839309	0.0039239	2	-0.0461063	0.0409162	57.9969	47.3016	62.4033	59.9677	1.75249	0.294087	-0.0482092	0.399735	0.0574386	0.175763	-0.342296	1730.5	1517.17	1601.67	1617.33	3.19831	0.189809	0.0975719	0.0781944	-0.0140431	0.0878831
D	chr3L	12860000	12980000	6	0.0128571	0.01	0.0228571	0.00714286	0.0214286	0.0285714	0	0	0.00571429	0	0.905714	0.756779	0.941365	117.585	114.325	112.951	118.058	0.0405638	-0.00174365	-0.00525126	-0.0192058	2	0.00359077	-0.0463561	13.2477	12.1771	13.5659	12.6573	1.10721	0.12157	0.0657746	0.155819	0.100024	0.110797	-0.0557952	1133.43	1012.43	1202.86	918.714	3.01898	0.162873	0.303005	0.248645	0.388777	0.275825
D	chr3R	10740000	10900000	8	0	0.0255556	0.0255556	0.0588778	0.0255556	0.0844333	0	0.00777778	0	0	0.882233	0.865339	0.942629	121.303	126.216	117.335	121.242	-0.0572784	0.000219676	-0.0316863	-0.0142241	2	-0.0257423	0.0580081	150.272	172.094	170.931	166.757	2.23026	-0.195623	-0.150174	-0.00978197	0.0356665	-0.079978	0.0454485	1407.44	1295.67	1496.67	1199.33	3.12403	0.119383	0.230845	0.208058	0.31952	0.219452
D	chr2L	11300000	11480000	9	0.007	0.006	0.013	0	0	0	0	0.649	0	0	0.338	0.55846	0.954503	96.5588	94.4895	93.7475	104.146	0.0312532	-0.0328492	-0.00342403	-0.0456813	2	-0.0126753	-0.140376	45.9996	48.6254	44.4059	36.7369	1.63605	-0.0800868	0.324391	-0.13096	0.273518	0.0967157	0.404478	896.2	747.8	887.3	740.6	2.89867	0.261168	0.275126	0.246769	0.260727	0.260948
D	chr3L	4420000	4500000	4	0	0.01	0.01	0	0	0	0	0	0	0	0.99	0.65247	0.96981	149.666	142.301	141.413	138.627	0.0727972	0.0332741	-0.00272025	0.00863967	2	0.0279977	0.0377369	45.1733	48.6254	47.0286	46.0292	1.6742	-0.106239	-0.02708	-0.0481709	0.0309882	-0.0376255	0.0791591	1329	1088	1287.4	1080.6	3.06145	0.288663	0.298509	0.242782	0.252628	0.270645
D	chr2L	10520000	10700000	9	0	0.006	0.006	0.018	0.06381	0.08181	0	0.005	0	0.028	0.87919	0.70292	0.983073	94.1119	97.476	98.2288	100.438	-0.0506704	-0.0282521	0.00334134	-0.00965744	2	-0.0213097	-0.043181	8.07978	8.33024	11.4858	9.18424	0.985281	-0.0440432	-0.184844	0.463425	0.322624	0.13929	-0.140801	1143.3	975.3	1174.7	960.4	3.01569	0.229286	0.251497	0.268374	0.290585	0.259936
D	chr2R	1040000	1100000	3	0	0	0	0	0	0	0	0	0.9675	0	0.02	0.015	1	112.888	114.164	98.5676	106.673	-0.016218	0.0245933	-0.0637955	-0.0343201	2	-0.0224351	0.0979152	1236.3	1041.52	1208.95	1122.37	3.05087	0.247332	0.139481	0.215062	0.107211	0.177272	-0.107851	789.25	747	995.25	655.25	2.90264	0.0793741	0.268437	0.413951	0.603014	0.341194
D	chr2R	7940000	8000000	3	0	0	0	0	0.01	0.01	0	0.005	0	0	0.985	0.0542125	1	211.177	220.066	210.366	210.999	-0.059483	0.000365519	-0.0195776	-0.00130588	2	-0.0200002	0.0606972	4.59078	6.78043	5.65248	4.59212	0.753966	-0.562637	-0.000419654	-0.262494	0.299723	-0.131457	0.562217	1223.5	1012	1241.5	982.5	3.03289	0.273805	0.316485	0.294875	0.337555	0.30568
D	chr3R	2680000	2860000	9	0	0	0	0	0	0	0	0.991	0	0	0.009	0.379475	1	83.5039	83.215	86.5522	83.7519	0.00499944	-0.00128799	0.0170762	0.0142832	2	0.0087677	-0.00927806	2.20358	1.25922	1.53747	1.18855	0.123334	0.807313	0.890646	0.288028	0.371361	0.589337	0.0833333	1105.2	957.4	1168.6	909.8	3.00515	0.207114	0.280686	0.287587	0.36116	0.284137
D	chr3L	10240000	10300000	3	0	0	0	0.01	0.045	0.055	0	0.0225	0	0	0.9225	0.414625	1	180.104	185.677	194.2	175.112	-0.043965	0.0122061	0.0194909	0.0449318	2	0.00816593	0.0845128	6.65663	3.87453	6.10467	2.97137	0.635168	0.780771	1.16366	0.655892	1.03879	0.909778	0.382894	727.25	611.25	738.5	602.5	2.81341	0.250689	0.27149	0.272835	0.293637	0.272163
D	chr2L	3380000	3420000	2	0	0	0	0.0533333	0.11	0.163333	0	0	0	0	0.836667	0.4947	1	242.88	245.928	207.241	220.001	-0.0179944	0.0429658	-0.0743317	-0.0259491	2	-0.0188274	0.160724	45.6018	45.8486	57.2784	57.2664	1.72807	-0.00778868	-0.328599	0.321113	0.000302651	-0.00374301	-0.320811	1237.67	1099.67	1233	1047.33	3.0518	0.170557	0.240902	0.165107	0.235452	0.203004
D	chr3L	6760000	6900000	7	0	0	0	0	0.005	0.005	0	0.80125	0	0	0.19375	0.55415	1	134.845	138.726	137.736	136.733	-0.0409364	-0.00603788	-0.0031102	0.00317501	2	-0.0117274	0.020879	1.95108	0.847554	1.35659	0.540249	-0.0386743	1.2029	1.85258	0.678612	1.32829	1.2656	0.64968	1059.75	931	1066.62	842.375	2.9762	0.186871	0.331189	0.1962	0.340519	0.263695
D	chr3R	9680000	9740000	3	0	0	0	0	0	0	0	0.9925	0	0	0.0075	0.631387	1	244.878	254.98	228.305	230.061	-0.0583224	0.027107	-0.0479899	-0.00332615	2	-0.0206329	0.14837	1.37723	0.726475	0.904396	0.270125	-0.19814	0.92279	2.35008	0.316042	1.74333	1.33306	1.42729	1182.25	1023.25	1163.25	981	3.0236	0.208376	0.26921	0.185003	0.245836	0.227106
D	chr3R	27300000	27360000	3	0	0	0	0	0	0	0	0	0	0	1	0.759813	1	189.419	194.374	162.781	181.357	-0.0372531	0.01889	-0.0770348	-0.0469305	2	-0.0355821	0.100004	7.57479	2.17942	5.42638	1.89087	0.50045	1.79726	2.00215	1.31604	1.52094	1.6591	0.204895	1179.5	980.25	1113	958	3.00736	0.266954	0.300078	0.183232	0.216356	0.241655
D	chr3L	15840000	15920000	4	0	0	0	0	0.026	0.026	0	0	0	0	0.974	0.76421	1	194.503	196.27	190.071	191.069	-0.0130467	0.00773576	-0.0139364	-0.00227316	2	-0.00538012	0.0387444	6.61073	7.74906	11.2145	9.72448	0.98058	-0.229213	-0.556813	0.533273	0.205673	-0.01177	-0.3276	659.4	554.8	714.8	555.2	2.78409	0.249186	0.248146	0.365572	0.364532	0.306859
D	chr2L	9800000	9860000	3	0	0	0	0	0.022025	0.022025	0	0	0	0	0.977975	0.772212	1	256.702	287.562	266.857	262.508	-0.163778	-0.00971416	-0.032452	0.00713593	2	-0.0497021	0.131508	2.06585	1.21079	2.26099	2.97137	0.331977	0.770787	-0.524392	0.901005	-0.394174	0.188307	-1.29518	1080.5	901	1151.75	834	2.98329	0.2621	0.37358	0.354229	0.465708	0.363904
D	chr3L	15160000	15200000	2	0	0	0	0	0.23	0.23	0	0.01	0	0	0.76	0.8337	1	231.507	228.799	224.781	210.017	0.0169784	0.0423106	-0.0076931	0.0295065	2	0.0202756	0.123574	44.0715	30.9963	32.8597	27.3726	1.48301	0.507752	0.687113	0.0842267	0.263587	0.38567	0.17936	1615	1341.33	1685.33	1280	3.15702	0.267866	0.33539	0.329366	0.39689	0.332378
D	chr3L	15620000	15780000	8	0	0	0	0.0111111	0.0822222	0.0933333	0	0.00777778	0	0	0.898889	0.856378	1	112.467	128.245	120.099	118.296	-0.189397	-0.0219439	-0.028502	0.00656818	2	-0.0583186	0.116501	4.79482	5.05842	4.321	2.64122	0.602806	-0.0772101	0.860272	-0.227319	0.710163	0.316477	0.937482	956.667	805	977.444	791.333	2.93345	0.249028	0.273731	0.280026	0.304729	0.276878
D	chr3L	760000	800000	2	0	0	0	0.553333	0.446667	1	0	0	0	0	0	0.902483	1	135.452	131.296	124.018	136.143	0.0449627	-0.00220832	-0.0247657	-0.0405091	2	-0.00563012	-0.0522986	315.54	334.824	315.333	300.739	2.50101	-0.0855816	0.0693113	-0.0865282	0.0683647	-0.00860845	0.154893	5116.33	5430.67	5029.33	5311.67	3.72076	-0.0860191	-0.0540544	-0.110762	-0.0787974	-0.0824082
D	chr3L	14080000	14160000	4	0	0	0	0	0.036	0.036	0	0.766	0	0	0.198	0.90783	1	133.946	132.385	127.027	126.949	0.0169113	0.0233017	-0.0179428	0.000268158	2	0.0056346	0.0604954	154.618	154.594	157.003	161.643	2.19796	0.00022141	-0.0641029	0.0223111	-0.0420132	-0.0208959	-0.0643244	1230.2	1015.6	1269.4	985.2	3.03745	0.276561	0.320404	0.321814	0.365658	0.321109
D	chr2R	18980000	19200000	11	0	0	0	0	0.0158333	0.0158333	0	0.00166667	0	0.075	0.9075	0.925025	1	87.6229	87.6666	83.61	85.0507	-0.000720086	0.0129395	-0.0205759	-0.0074196	2	-0.00394401	0.0437042	3.90216	2.66374	3.99442	2.52116	0.485689	0.550821	0.630186	0.584531	0.663896	0.607358	0.0793644	1323.92	1153.33	1322.08	1071.92	3.07278	0.199003	0.30462	0.197004	0.30262	0.250812
D	chr3L	16240000	16300000	3	0	0	0	0	0.0075	0.0075	0	0	0	0	0.9925	0.933438	1	182.688	185.169	163.966	173.069	-0.0194641	0.0234906	-0.0528135	-0.0234636	2	-0.0180626	0.0974983	3.90216	0.726475	1.58269	2.161	0.173202	2.42529	0.852578	1.1234	-0.449315	0.987988	-1.57271	1037	836.25	1020	848.75	2.95505	0.31041	0.289004	0.286563	0.265158	0.287784
D	chr3L	2280000	2340000	3	0	0	0	0	0.055	0.055	0	0	0.005	0.02	0.92	0.984275	1	190.294	208.174	203.54	203.389	-0.129556	-0.028901	-0.00977658	0.000322469	2	-0.0419777	0.0335483	0.459078	0.484316	0.678297	0.540249	-0.245942	-0.0772101	-0.234885	0.485967	0.328292	0.125541	-0.157675	1019.75	865	1023.75	801.25	2.95263	0.237443	0.347891	0.243091	0.353539	0.295491
[truncated: 1 more columns]

## Sheet: Inter-TADs
Data related to Figure 3
Chr	Start	End	Size (bins)	RED	PURPLE	RED+PURPLE	BROWN	CORAL	BROWN+CORAL	GREEN	D_GRAY	D_BLUE	L_BLUE	L_GRAY	LADs	ACF LamKD1	ACF Ctrl1	ACF LamKD2	ACF Ctrl2	LamKD1/Ctrl1	LamKD1/Ctrl2	LamKD2/Ctrl1	LamKD2/Ctrl2	LamKD/Ctrl_Av	Ctrl1/Ctrl2	Trancsription LamKD1	Transcription Ctrl1	Trascription LamKD2	Transcription Ctrl2	Transcription Ctrl_Av	LamKD1/Ctrl1	LamKD1/Ctrl2	LamKD2/Ctrl1	LamKD2/Ctrl2	LamKD/Ctrl_Av	Ctrl1/Ctrl2	H3 panAc LamKD1	H3 panAc Ctrl1	H3 panAc LamKD2	H3 panAc Ctrl2	H3 panAc Ctrl_Av	LamKD1/Ctrl1	LamKD1/Ctrl2	LamKD2/Ctrl1	LamKD2/Ctrl2	LamKD/Ctrl_Av	Ctrl1/Ctrl2
chr2L	80000	140000	3	0.205	0.382025	0.587025	0.165475	0.215	0.380475	0	0	0.0075	0	0.025	0.172387	110.262	86.8073	108.105	85.9973	0.345051	0.358577	0.316543	0.330069	0.33756	0.0135258	9238.95	8859.12	9398.49	9444.37	3.96539	0.0605659	-0.0317251	0.0852653	-0.00702565	0.0267701	-0.092291	4937	5307.25	4804.5	5240.5	3.70905	-0.10433	-0.0860698	-0.143578	-0.125318	-0.114824	0.01826
chr2L	2140000	2220000	4	0.232	0.32762	0.55962	0.196	0.174	0.37	0	0.004	0	0	0.06638	0.06289	75.7092	64.2218	79.2221	75.5411	0.237405	0.00320779	0.30284	0.0686423	0.153024	-0.234197	4265.2	4446.41	4435.52	4212.65	3.63997	-0.0600271	0.0178878	-0.0035384	0.0743765	0.00717469	0.0779149	3241.8	3460.4	3330.8	3471.8	3.53415	-0.0941437	-0.0988888	-0.0550701	-0.0598151	-0.0769794	-0.00474503
chr2L	2580000	2640000	3	0.037025	0.035	0.072025	0	0	0	0	0	0	0	0.927975	0.81395	152.446	155.398	127.785	134.259	-0.0276716	0.183281	-0.282246	-0.0712932	-0.0494824	0.210953	722.589	780.718	734.822	788.764	2.88542	-0.111626	-0.126418	-0.0874072	-0.102199	-0.106912	-0.0147915	813.25	790.25	928.25	778.5	2.9203	0.0413898	0.0630019	0.232204	0.253816	0.147603	0.0216121
chr2L	2700000	2760000	3	0.2375	0.1225	0.36	0.27	0.055475	0.325475	0	0	0	0	0.314525	0.0871625	25.309	20.7959	28.3391	19.3631	0.283346	0.386338	0.446491	0.549483	0.416415	0.102992	9594.28	9438.6	9657.59	10337.4	3.99172	0.0236008	-0.107627	0.0330908	-0.0981372	-0.0372682	-0.131228	3009	3546	3032	3497.75	3.52616	-0.236908	-0.217143	-0.225923	-0.206157	-0.221533	0.0197654
chr2L	2960000	3040000	4	0.308	0.28238	0.59038	0.104	0.182	0.286	0	0.006	0.026	0	0.07762	0.05907	68.5014	61.8973	76.1258	53.5701	0.146258	0.354705	0.298509	0.506957	0.326607	0.208447	4469.59	4888.5	4597.59	4775.37	3.67704	-0.12925	-0.0954715	-0.0885136	-0.0547353	-0.0919926	0.0337783	3288.2	3675.2	3273.6	3603.4	3.54622	-0.160525	-0.132061	-0.166945	-0.138481	-0.149503	0.028464
chr2L	6040000	6100000	3	0.2175	0.412975	0.630475	0.1325	0.225	0.3575	0	0	0	0	0.007025	0	66.8091	59.7226	67.5604	65.4261	0.161767	0.0301773	0.177901	0.046312	0.104039	-0.131589	5504.12	5796.78	5425.7	5823.62	3.7545	-0.0747412	-0.0814037	-0.0954437	-0.102106	-0.0884237	-0.00666247	3332.75	3537.5	3439.5	3637	3.54876	-0.086017	-0.126036	-0.0405313	-0.0805501	-0.0832836	-0.0400188
chr2L	6440000	6500000	3	0.2125	0.357025	0.569525	0.1	0.225475	0.325475	0	0	0	0	0.105	0	49.4238	38.2925	45.4222	33.4466	0.368144	0.563347	0.246335	0.441538	0.404841	0.195203	7105.84	7512.48	7019.47	7225.83	3.86049	-0.0802826	-0.0241581	-0.097926	-0.0418015	-0.0610421	0.0561245	3011.5	3045.75	3021	3174.75	3.48862	-0.0163153	-0.0761607	-0.0117713	-0.0716168	-0.043966	-0.0598455
chr2L	7400000	7500000	5	0.0533333	0.32	0.373333	0.123333	0.26365	0.386983	0	0	0.0183333	0	0.22135	0.212617	48.3815	51.7766	53.6649	41.6528	-0.0978455	0.216041	0.0516765	0.365563	0.133859	0.313887	2273.2	2440.79	2285.11	2307.76	3.37006	-0.102624	-0.0217698	-0.0950881	-0.0142337	-0.058429	0.0808544	2419.17	2346.67	2334.17	2291.67	3.36627	0.0438972	0.078113	-0.00770535	0.0265104	0.0352038	0.0342157
chr2L	7980000	8100000	6	0.1483	0.427414	0.575714	0.23	0.0728571	0.302857	0.00142857	0	0.01	0	0.0414286	0	35.11	29.9882	42.4337	30.6898	0.22749	0.194124	0.500819	0.467453	0.347471	-0.0333662	11636.5	12537.7	11372.7	11895.2	4.07683	-0.107622	-0.0317289	-0.140705	-0.0648114	-0.0862169	0.0758934	3489.43	4028.71	3416.57	3968.57	3.58031	-0.207329	-0.185629	-0.23777	-0.21607	-0.2117	0.0216997
chr2L	8300000	8420000	6	0.292857	0.297414	0.590271	0.146871	0.168571	0.315443	0.0157143	0	0.00714286	0	0.0714286	0.0266357	63.1747	52.2801	66.512	54.4782	0.273086	0.213667	0.347355	0.287935	0.280511	-0.0594197	16641.1	17926.9	16923.1	18745.6	4.25201	-0.107379	-0.171802	-0.0831359	-0.147559	-0.127469	-0.0644229	4536.43	5264.57	4744.43	5480.86	3.71293	-0.214759	-0.272845	-0.150082	-0.208167	-0.211463	-0.0580854
chr2L	8660000	8720000	3	0.04	0.12	0.16	0.305475	0.36	0.665475	0	0	0	0	0.052025	0.251925	57.5296	56.0117	57.7871	55.6462	0.0385777	0.0480208	0.0450217	0.0544648	0.0465212	0.00944314	3926.27	4577.52	3895.69	3290.39	3.59342	-0.221407	0.254901	-0.232688	0.24362	0.0111065	0.476308	4686.75	4936	4453	4801.25	3.67487	-0.0747546	-0.0348222	-0.148565	-0.108632	-0.0916935	0.0399323
chr2L	8920000	8980000	3	0.0425	0.197975	0.240475	0.29	0.265	0.555	0	0.0125	0	0	0.192025	0.660175	50.0295	46.5075	55.1416	47.1633	0.105315	0.0851145	0.245678	0.225477	0.165396	-0.0202009	1876.02	1867.04	2023.81	2031.88	3.2954	0.0069248	-0.115135	0.116323	-0.00573744	0.000593678	-0.12206	3380	3176.5	3069.75	3057	3.49151	0.0895852	0.144907	-0.0493169	0.00600462	0.0477949	0.0553215
chr2L	9880000	9940000	3	0.39	0.250475	0.640475	0.0875	0.0275	0.115	0	0	0	0	0.177025	0.0744875	51.9554	41.4693	58.0125	46.7855	0.325233	0.151212	0.484322	0.310302	0.317767	-0.174021	13539.1	15023.3	13288.3	16313.9	4.17246	-0.150062	-0.268966	-0.177042	-0.295946	-0.223004	-0.118905	3278	3786.75	3420.75	4002.25	3.57247	-0.208144	-0.287995	-0.146648	-0.226499	-0.217321	-0.0798511
chr2L	10180000	10420000	12	0.443992	0.387692	0.831685	0.0115385	0.00230769	0.0138462	0.00538462	0.01	0.0261538	0	0.112931	0.0406962	32.5006	31.2099	32.8221	31.9637	0.0584634	0.0240353	0.072662	0.0382339	0.0483486	-0.0344281	11914.8	12920.8	11863.1	13123.5	4.1016	-0.116937	-0.13939	-0.123216	-0.145669	-0.131303	-0.0224532	3164.08	3333.69	3075.85	3538.62	3.52062	-0.0753363	-0.1614	-0.116138	-0.202202	-0.138769	-0.086064
chr2L	11980000	12060000	4	0.304	0.3	0.604	0.11962	0.086	0.20562	0	0.028	0	0	0.16238	0.06211	58.9544	57.1203	72.161	55.901	0.0455962	0.0767257	0.337215	0.368344	0.20697	0.0311295	2881.91	3135.27	2794.58	3100.17	3.47857	-0.121565	-0.10532	-0.165957	-0.149712	-0.135638	0.0162449	2464.2	2519	2382.4	2477.8	3.39089	-0.0317318	-0.00794039	-0.0804355	-0.0566441	-0.0441879	0.0237914
chr2L	12980000	13040000	3	0.1	0.4475	0.5475	0.050475	0.23	0.280475	0	0	0	0.0175	0.154525	0	52.826	46.8272	59.3015	52.8612	0.1739	-0.000962264	0.340719	0.165857	0.169879	-0.174862	2367.01	2534.91	2461.09	2402.76	3.39204	-0.0988717	-0.0216272	-0.0426396	0.0346049	-0.0321334	0.0772445	2296.5	2124.25	2318.25	2222.25	3.34666	0.112483	0.0474157	0.126083	0.061015	0.0867491	-0.0650676
chr2L	13140000	13220000	4	0.18	0.372	0.552	0.07	0.08562	0.15562	0	0.014	0	0	0.27838	0.0793	52.0491	45.8751	44.7299	42.6937	0.182163	0.285849	-0.0364716	0.0672139	0.124689	0.103685	7487.93	7699.86	8249.36	8349.01	3.90845	-0.0402641	-0.157038	0.0994504	-0.0173231	-0.0287936	-0.116774	4478	5257.4	4458.6	5271.4	3.69861	-0.231495	-0.235332	-0.237759	-0.241595	-0.236545	-0.00383667
chr2L	13480000	13560000	4	0.012	0	0.012	0.488	0.28838	0.77638	0.012	0	0.048	0.01	0.14162	0.23036	84.8871	83.1385	85.0736	77.7699	0.0300288	0.126335	0.0331938	0.1295	0.0797643	0.0963059	1004.1	1247.02	993.751	996.003	3.03299	-0.312585	0.0116746	-0.327527	-0.00326686	-0.157926	0.32426	3379.4	3361.2	3275.4	3286.8	3.51954	0.00779073	0.0400835	-0.0373053	-0.00501257	0.00138908	0.0322927
chr2L	15040000	15120000	4	0.06962	0.236	0.30562	0.014	0	0.014	0	0.088	0.008	0	0.58438	0.39321	68.3626	71.9331	74.8198	64.5041	-0.0734481	0.083816	0.0567653	0.214029	0.0702907	0.157264	2289.51	2379.93	2203.83	2202.49	3.35451	-0.0558779	0.055908	-0.110905	0.000880662	-0.0274986	0.111786	1286.6	1205.2	1284.8	1168.4	3.08617	0.094291	0.139029	0.0922712	0.13701	0.11565	0.0447383
chr2L	15640000	15760000	6	0.0757143	0.232857	0.308571	0.0271429	0.0142857	0.0414286	0	0	0	0.00598571	0.581157	0.0801929	67.0446	73.5015	66.1455	68.2632	-0.132652	-0.0259877	-0.15213	-0.0454652	-0.0890587	0.106665	1418.95	1499.31	1422.74	1562.25	3.17457	-0.0794754	-0.138803	-0.0756178	-0.134945	-0.10721	-0.0593275	1037	1059.57	1023.57	1058.57	3.02005	-0.031065	-0.0297027	-0.0498691	-0.0485068	-0.0397859	0.00136223
chr2L	16240000	16360000	6	0.211429	0.265714	0.477143	0.222857	0.0442857	0.267143	0	0.00285714	0.0485714	0.0357143	0.168571	0.0573714	46.151	41.8551	43.1459	37.8631	0.140957	0.28557	0.0438169	0.18843	0.164693	0.144613	5131.97	5213.04	5089.3	5557.16	3.72317	-0.0226134	-0.114834	-0.0346601	-0.126881	-0.0747472	-0.092221	2993.57	3210.43	2931.43	3095.86	3.48844	-0.100898	-0.0484712	-0.131162	-0.078735	-0.0898166	0.052427
chr2L	16460000	16540000	4	0.01	0.058	0.068	0.316	0.28638	0.60238	0.008	0.27362	0.034	0	0.014	0.18627	65.5953	71.3119	70.3134	68.0746	-0.120551	-0.0535259	-0.0203439	0.0466814	-0.0369349	0.0670253	1627.71	1919.64	1664.09	1877.26	3.26015	-0.237992	-0.205785	-0.206101	-0.173894	-0.205943	0.0322066	2848.6	3152.8	2718.6	3120.2	3.47672	-0.146381	-0.131385	-0.21377	-0.198775	-0.172578	0.0149951
chr2L	18100000	18140000	2	0.07	0.21	0.28	0.183333	0.0166667	0.2	0	0	0	0	0.51	0.175383	75.8889	78.9847	74.7616	76.7487	-0.0576846	-0.0162532	-0.0792754	-0.0378439	-0.0477643	0.0414314	3341.48	3361.16	3597.39	3124.08	3.52645	-0.00847154	0.0970543	0.0979915	0.203517	0.0975229	0.105526	3663	4555.67	4077	5104	3.66076	-0.314636	-0.478603	-0.160154	-0.32412	-0.319378	-0.163966
chr2L	19380000	19440000	3	0.1275	0.5175	0.645	0.2	0.1075	0.3075	0.0175	0	0	0	0.02	0.164475	64.0734	52.3153	63.9655	60.2415	0.292494	0.0889687	0.290062	0.0865367	0.189515	-0.203526	6383.94	7068.36	6264.3	6970.29	3.83044	-0.146927	-0.126772	-0.174222	-0.154066	-0.150497	0.0201552	3574	3978	3495.75	3852.25	3.57696	-0.154504	-0.108162	-0.186441	-0.140099	-0.147301	0.0463419
chr2L	19520000	19580000	3	0.2475	0.402975	0.650475	0.1525	0.139525	0.292025	0.01	0	0	0	0.0475	0	48.0131	46.4154	54.7899	47.8505	0.0488241	0.00489437	0.239305	0.195375	0.122099	-0.0439297	5031.96	5182.43	5087.23	5038.09	3.70779	-0.0425089	-0.00175847	-0.0267484	0.014002	-0.0142534	0.0407504	3356.5	3604.5	3478.5	3668.75	3.55436	-0.102842	-0.128331	-0.0513338	-0.0768233	-0.0898324	-0.0254894
chr2L	20060000	20220000	8	0.0797889	0.0833333	0.163122	0.0388889	0.00555556	0.0444444	0.00333333	0.00666667	0.377778	0.1791	0	0	71.2786	70.0148	82.2787	74.764	0.0258098	-0.0688751	0.232859	0.138174	0.0819921	-0.094685	1006.91	1160.1	1025.89	1099.47	3.03947	-0.204311	-0.126867	-0.177377	-0.0999329	-0.152122	0.077444	1304.44	1170.33	1227.11	1154.33	3.07332	0.156516	0.176376	0.0683464	0.088206	0.122361	0.0198596
chr2L	21400000	21540000	7	0	0	0	0	0	0	0	0	0.0252375	0	0	0	20.6652	27.9853	19.7151	26.0017	-0.437463	-0.331401	-0.505365	-0.399303	-0.418383	0.106062	113.163	106.792	110.223	128.444	2.06128	0.0835989	-0.182743	0.0456284	-0.220713	-0.0685571	-0.266342	402.375	409.375	369.5	365.125	2.5813	-0.0248823	0.14015	-0.147849	0.0171839	-0.00384921	0.165033
chr2L	22400000	22520000	6	0.0814286	0.0185714	0.1	0.00285714	0	0.00285714	0	0	0.83	0	0.0342857	0	48.8128	47.18	73.9843	51.9903	0.0490836	-0.0909824	0.649044	0.508978	0.279031	-0.140066	9145.1	9361.7	9092.15	9730.04	3.97288	-0.0337714	-0.0894469	-0.0421484	-0.097824	-0.0657977	-0.0556756	1527.86	1683.71	1366.71	1655.29	3.1955	-0.140138	-0.115571	-0.300936	-0.276369	-0.208253	0.0245671
chr2R	80000	140000	3	0.0225	0.0125	0.035	0.0225	0	0.0225	0	0	0.675	0	0	0	80.7456	80.6553	78.8448	67.1928	0.00161569	0.265078	-0.0327538	0.230709	0.116162	0.263463	555.944	469.545	529.072	524.582	2.70564	0.243676	0.0837708	0.172201	0.0122953	0.127986	-0.159905	988.5	807.75	830.5	770.5	2.90467	0.291332	0.359446	0.0400713	0.108185	0.199759	0.0681139
chr2R	960000	1020000	3	0.0825	0.07	0.1525	0	0	0	0	0	0.81	0	0	0	61.1466	61.0079	63.9215	48.8825	0.00327797	0.322955	0.0673054	0.386982	0.19513	0.319677	1724.53	1460.21	1719.71	1747.17	3.21547	0.240021	-0.0188155	0.235985	-0.0228517	0.108585	-0.258837	2231	1919.5	1836.25	1818.5	3.26907	0.21696	0.294942	-0.0639681	0.0140136	0.115487	0.0779816
chr2R	2200000	2300000	5	0	0	0	0	0	0	0	0	1	0	0	0.0560167	74.6834	85.3571	117.112	162.045	-0.192724	-1.11754	0.456311	-0.468501	-0.330612	-0.924812	655.564	670.133	632.022	678.193	2.81962	-0.0317105	-0.0489594	-0.0844713	-0.10172	-0.0667154	-0.0172489	330.5	307	291	291.833	2.47219	0.106412	0.179506	-0.0772195	-0.00412552	0.051143	0.073094
chr2R	3260000	3420000	8	0.24	0.365556	0.605556	0.104928	0.0506278	0.155556	0.02	0.167778	0.00444444	0	0.0366667	0.0531778	45.2546	33.0413	40.1838	33.6206	0.453793	0.428719	0.282341	0.257267	0.35553	-0.0250739	5954.14	6355.74	6292.09	6517.45	3.80539	-0.0941661	-0.130413	-0.0145216	-0.0507685	-0.0724673	-0.0362468	3335.67	3620.67	3314.78	3626.67	3.54663	-0.11828	-0.120669	-0.127343	-0.129732	-0.124006	-0.00238879
chr2R	3540000	3700000	8	0.239517	0.321594	0.561111	0.193333	0.223333	0.416667	0	0	0.00333333	0	0.0177778	0.0477333	36.6401	33.7779	32.9291	29.2012	0.117341	0.327395	-0.0367172	0.173337	0.145339	0.210054	6368.64	6797.97	6521	6952.41	3.82976	-0.0941196	-0.126527	-0.060012	-0.0924196	-0.0932696	-0.0324076	3944.44	4396	3903	4378.56	3.62591	-0.156369	-0.150633	-0.171608	-0.165872	-0.16112	0.00573637
chr2R	3800000	3860000	3	0.305	0.62	0.925	0.0385875	0.0125	0.0510875	0	0	0.0225	0	0.0014125	0.0255875	119.294	101.621	111.305	97.6948	0.231331	0.28817	0.131323	0.188162	0.209747	0.0568394	6889.16	7246.34	7526.39	7420.59	3.8691	-0.0729256	-0.107207	0.054704	0.0204228	-0.0262514	-0.0342812	3732.25	4243.75	3825.25	4247.25	3.61336	-0.185294	-0.186483	-0.149786	-0.150975	-0.168135	-0.00118936
chr2R	3940000	4040000	5	0.221667	0.387608	0.609275	0.156667	0.0933333	0.25	0	0.0640583	0	0	0.0216667	0	75.2306	57.8263	68.3417	57.0971	0.379593	0.397902	0.241039	0.259348	0.31947	0.0183088	7770.36	8497.33	8025.61	7693.69	3.90699	-0.129029	0.0143057	-0.0823987	0.060936	-0.0340465	0.143335	3717	4091.33	3872.33	4186.33	3.60746	-0.138432	-0.171549	-0.0793679	-0.112484	-0.125458	-0.0331161
chr2R	4780000	4840000	3	0.358588	0.4575	0.816088	0.0075	0	0.0075	0	0	0.025	0	0.09	0	77.737	72.4626	91.5914	75.2594	0.101365	0.0467295	0.337975	0.28334	0.192352	-0.0546354	15055.2	16305	15111.6	15485.2	4.19407	-0.115049	-0.0406206	-0.109662	-0.0352342	-0.0751414	0.0744279	4331.25	5166.75	4452.5	5411.25	3.69985	-0.254474	-0.321178	-0.214641	-0.281346	-0.26791	-0.0667048
chr2R	5420000	5480000	3	0.265	0.333913	0.598912	0.2525	0.128587	0.381088	0	0	0	0	0.02	0.0946625	70.6229	61.9669	67.432	58.5271	0.188638	0.27103	0.121935	0.204327	0.196483	0.082392	13582.7	14897.6	13170	15232.9	4.15937	-0.133302	-0.165412	-0.177817	-0.209927	-0.171615	-0.0321098	5275.25	6597	5392.75	6555.75	3.79112	-0.322571	-0.313521	-0.290789	-0.28174	-0.302155	0.00904927
chr2R	5920000	6000000	4	0.21887	0.30313	0.522	0.258	0.068	0.326	0	0	0.012	0	0.14	0	67.2157	55.7197	69.8988	53.8222	0.270609	0.320597	0.327079	0.377067	0.323838	0.0499875	13611.5	14534.5	13256.3	14311.2	4.14718	-0.09466	-0.0723201	-0.132809	-0.110469	-0.102564	0.0223399	4104	4688	4288.6	4736	3.66	-0.191942	-0.206638	-0.128466	-0.143162	-0.167552	-0.0146965
chr2R	6940000	7100000	8	0.0144444	0.12	0.134444	0.342222	0.336039	0.678261	0	0.00222222	0	0	0.185072	0.0908278	45.1253	40.8293	43.9064	41.9832	0.144332	0.104124	0.104828	0.0646202	0.104476	-0.040208	855.722	901.69	821.393	798.848	2.92461	-0.0754891	0.0992201	-0.134559	0.0401504	-0.0176694	0.174709	4274.89	5272	4515.11	5340.67	3.70265	-0.302463	-0.321133	-0.223589	-0.242258	-0.272361	-0.0186695
chr2R	7440000	7560000	6	0.0557143	0.300807	0.356521	0.34	0.0914286	0.431429	0	0.17205	0.00285714	0	0.0371429	0.0815857	56.5541	54.8602	58.4148	57.0783	0.043872	-0.0133128	0.090575	0.0333902	0.0386311	-0.0571847	3212.37	3330.85	3256.86	3059.82	3.50729	-0.0522545	0.0701915	-0.0324096	0.0900363	0.0188909	0.122446	4502.71	4799.86	4397	4699.29	3.66577	-0.0921965	-0.0616465	-0.126472	-0.095922	-0.0940592	0.03055
chr2R	8320000	8400000	4	0.168	0.47087	0.63887	0.07	0.21713	0.28713	0	0	0	0	0.072	0.00712	101.757	76.4289	94.7724	89.1307	0.412932	0.191128	0.310348	0.0885445	0.250738	-0.221804	2427.42	2743.56	2447.3	2625.39	3.41588	-0.176622	-0.113109	-0.164858	-0.101346	-0.138984	0.0635126	2434.6	2421.4	2556.6	2492.4	3.39622	0.00784334	-0.0338509	0.078385	0.0366908	0.0222671	-0.0416942
chr2R	8740000	8820000	4	0.18	0.184	0.364	0.23		0.276	0	0.326	0.006	0	0.028	0	57.398	50.9069	64.696	59.5002	0.17314	-0.0518935	0.345815	0.120781	0.146961	-0.225033	9617.51	9838.02	9676.5	10342.5	3.99793	-0.0327049	-0.104855	-0.0238828	-0.0960324	-0.0643687	-0.0721496	3363.4	3882.8	3567	4175.2	3.58827	-0.207177	-0.311925	-0.122386	-0.227134	-0.217156	-0.104748
chr2R	9300000	9440000	7	0.15	0.304294	0.454294	0.09875	0.229456	0.328206	0	0	0	0	0.2175	0.0326938	39.2239	46.0628	45.3554	39.7673	-0.231868	-0.0198484	-0.0223277	0.189692	-0.0210881	0.21202	3029.69	3259.93	3134.3	3294.03	3.50912	-0.105674	-0.120687	-0.0567005	-0.0717131	-0.0886937	-0.0150127	2943.62	3088.12	3053.62	3157.12	3.49131	-0.0691373	-0.101017	-0.0162082	-0.0480885	-0.0586129	-0.0318802
chr2R	10020000	10140000	6	0.235714	0.315093	0.550807	0.154907	0.07	0.224907	0	0.0914286	0	0	0.0328571	0	59.0505	37.9394	56.4375	46.3706	0.638252	0.348739	0.572958	0.283444	0.460848	-0.289514	26348.2	28163.8	26188	29879.3	4.44835	-0.0961391	-0.181443	-0.10494	-0.190244	-0.143192	-0.085304	4414.29	5015.29	4572	5204.57	3.6929	-0.184152	-0.237599	-0.133506	-0.186954	-0.185553	-0.0534475
chr2R	10720000	10780000	3	0.215	0.34	0.555	0.1025	0.216413	0.318912	0	0	0	0	0.126087	0.06645	69.901	43.2205	58.4969	59.5242	0.693597	0.231837	0.436644	-0.0251156	0.33424	-0.46176	3198.17	3519.04	3160.19	3357.11	3.52445	-0.137937	-0.0699731	-0.155174	-0.0872094	-0.112573	0.0679643	2527	2569.25	2716.5	2695	3.42492	-0.0239216	-0.0928596	0.0804018	0.0114638	-0.00622892	-0.068938
chr2R	11180000	11260000	4	0.104	0.344	0.448	0.232	0.23687	0.46887	0	0	0	0	0.08313	0	61.0727	54.6405	63.1862	53.0528	0.160557	0.203098	0.209638	0.252179	0.206368	0.0425409	3525.9	3512.07	3515.21	3416.75	3.54175	0.00567202	0.0453679	0.00128835	0.0409843	0.0233281	0.0396959	2409.6	2471.4	2376.8	2397	3.38293	-0.0365349	0.00756377	-0.056308	-0.0122094	-0.0243721	0.0440986
chr2R	11980000	12120000	7	0.19875	0.3425	0.54125	0.25	0.0692938	0.319294	0.0025	0	0	0	0.136956	0	46.35	43.8158	44.1204	32.2082	0.0811203	0.52514	0.00999604	0.454016	0.267568	0.44402	6152.45	6629.69	6279.45	6821.46	3.81802	-0.107779	-0.148918	-0.0783029	-0.119442	-0.113611	-0.0411389	4382.62	4845.38	4462.38	4879.25	3.67477	-0.144813	-0.154864	-0.118797	-0.128848	-0.13683	-0.0100511
chr2R	12660000	12740000	4	0.09887	0.198	0.29687	0.274	0.326	0.6	0	0	0	0	0.10313	0.02132	63.739	74.355	67.7061	68.3519	-0.222253	-0.100806	-0.135144	-0.0136966	-0.117975	0.121447	6752.67	6977.64	6548.19	7106.22	3.83742	-0.0472813	-0.0736238	-0.0916438	-0.117986	-0.0826338	-0.0263426	2226.4	2225	2248	2199.6	3.34717	0.000907478	0.0174716	0.0148367	0.0314008	0.0161542	0.0165641
chr2R	12860000	12980000	6	0.157143	0.309193	0.466336	0.122857	0.145093	0.26795	0.00285714	0	0	0	0.261429	0.197821	47.3492	44.4777	51.6971	47.7571	0.0902579	-0.0123753	0.217003	0.11437	0.102314	-0.102633	3703.19	3892.38	3725.21	3511.77	3.56935	-0.0718859	0.0765676	-0.0633325	0.085121	0.00661754	0.148453	3034.14	3120.86	3314.71	3335.29	3.51281	-0.0406533	-0.136521	0.0869422	-0.00892583	-0.0247896	-0.095868
chr2R	13400000	13480000	4	0.27	0.60313	0.87313	0.04	0	0.04	0.018	0	0.044	0.01	0.01487	0.0648	93.4088	77.0525	85.7745	80.0957	0.277718	0.221834	0.154709	0.0988239	0.188271	-0.0558847	15502	16544.4	15820.1	16896	4.21538	-0.0938953	-0.124227	-0.0645918	-0.094924	-0.0944096	-0.0303322	4041.6	4469.4	4181.8	4587.8	3.64473	-0.145155	-0.182876	-0.0959571	-0.133678	-0.139417	-0.0377213
chr2R	13540000	13680000	7	0.21375	0.3275	0.54125	0.05	0.12125	0.17125	0	0.0707062	0	0	0.208044	0	54.358	43.5098	48.5053	40.4552	0.321153	0.426167	0.156804	0.261818	0.291485	0.105014	4899.17	5252.53	4951.57	5221.91	3.71113	-0.100477	-0.0920417	-0.0851276	-0.0766927	-0.0885847	0.00843489	2903.62	3024.25	3092.38	3222.5	3.49318	-0.0587223	-0.150325	0.0321379	-0.0594651	-0.0590937	-0.091603
chr2R	14000000	14060000	3	0.41	0.425	0.835	0	0.025	0.025	0	0	0	0	0.14	0	75.8871	68.9464	71.3804	56.6485	0.13838	0.421817	0.0500531	0.333491	0.235935	0.283437	17466.5	17019.8	16743.1	16684.2	4.22572	0.0373763	0.0661082	-0.0236528	0.00507915	0.0212277	0.0287319	4153	5006	4400.5	5124.75	3.68518	-0.269504	-0.303328	-0.185991	-0.219814	-0.244659	-0.0338233
chr2R	14280000	14400000	6	0.114286	0.19	0.304286	0.103664	0.0414286	0.145093	0	0.00285714	0	0	0.547764	0.459043	57.2451	53.771	60.7854	51.0248	0.090322	0.165952	0.176896	0.252527	0.171424	0.0756305	6396.4	6916.73	6496.54	7072.17	3.83432	-0.11283	-0.144892	-0.0904197	-0.122482	-0.117656	-0.0320626	3600.43	4104.29	3739.57	4198	3.60357	-0.188963	-0.221534	-0.134258	-0.166829	-0.177896	-0.032571
chr2R	14500000	14580000	4	0.216	0.338	0.554	0.218	0.122	0.34	0	0.044	0.00287	0	0.05913	0	81.7041	82.2461	89.6825	90.8956	-0.00953874	-0.153801	0.124878	-0.0193848	-0.0144618	-0.144263	4528.35	4847.23	4661.62	4880.83	3.68093	-0.0981767	-0.108141	-0.0563301	-0.0662943	-0.0822355	-0.00996417	4119.4	4217	4335.4	4405.2	3.6354	-0.0337828	-0.0967733	0.0399481	-0.0230424	-0.0284126	-0.0629905
chr2R	14660000	14740000	4	0.178	0.26487	0.44287	0.108	0.178	0.286	0	0.024	0	0	0.23113	0.32194	66.1171	56.7256	67.4911	60.4048	0.221024	0.13036	0.250698	0.160034	0.190529	-0.0906636	6367.05	6953.62	6668.47	7415.03	3.84587	-0.12714	-0.219828	-0.0604079	-0.153095	-0.140118	-0.0926874	3078	3371.2	3321	3476.2	3.53013	-0.131269	-0.175518	-0.0216445	-0.0658934	-0.0985812	-0.0442489
chr2R	15000000	15060000	3	0.0825	0.2675	0.35	0.496412	0.0175	0.513912	0	0	0	0	0.136088	0.0289125	52.2052	43.8365	50.6634	42.9663	0.252061	0.280988	0.208809	0.237736	0.244899	0.0289268	4802.65	4952.62	4900.24	4486.77	3.67942	-0.0443623	0.0981527	-0.0153382	0.127177	0.0414073	0.142515	4357.75	4662.75	4571	4829.25	3.67096	-0.0975976	-0.148216	-0.0286713	-0.0792893	-0.0884435	-0.0506181
chr2R	15280000	15380000	5	0.215	0.459058	0.674058	0.185	0.0116667	0.196667	0.005	0	0	0	0.124275	0.087075	66.1386	71.0531	66.7293	68.4179	-0.103405	-0.0488811	-0.0905766	-0.036053	-0.0697288	0.0545237	26282.2	30384.7	26509.8	30763.9	4.46567	-0.209259	-0.227153	-0.19682	-0.214714	-0.211986	-0.0178945	4285.33	5071.17	4418.33	5194.17	3.68971	-0.24291	-0.277485	-0.198815	-0.23339	-0.23815	-0.0345746
chr2R	15580000	15640000	3	0	0	0	0	0.015	0.015	0	0.0125	0	0	0.455	0.314213	60.5996	73.8372	62.8569	72.7019	-0.285038	-0.262684	-0.232277	-0.209922	-0.24748	0.0223548	14.0019	15.7403	19.2184	19.9892	1.26283	-0.168841	-0.513601	0.288028	-0.0567324	-0.112786	-0.34476	875.75	769.5	828	724.25	2.88869	0.186598	0.274031	0.105709	0.193143	0.18987	0.0874335
chr2R	16120000	16180000	3	0.23	0.3225	0.5525	0.0214125	0.0175	0.0389125	0	0	0	0	0.408587	0.0447875	92.071	85.5312	94.2691	88.3805	0.106296	0.0590195	0.140333	0.0930564	0.0996765	-0.047277	13372.7	14456.6	13433.4	16253.7	4.16775	-0.112436	-0.281472	-0.105899	-0.274935	-0.193686	-0.169036	2751	2996.5	2983.25	3211.25	3.48624	-0.123322	-0.223179	-0.00639349	-0.10625	-0.114786	-0.0998566
chr2R	16960000	17060000	5	0.150725	0.322608	0.473333	0.18	0.12	0.3	0.01	0	0	0	0.216667	0	72.7244	61.9124	63.2488	57.5607	0.232211	0.337354	0.0308089	0.135952	0.184082	0.105143	7326.58	7515.3	7635.67	6589.78	3.86015	-0.0366903	0.15291	0.0229233	0.212524	0.0879168	0.189601	2747.5	3311.67	2840.33	3325.17	3.49956	-0.269438	-0.275307	-0.221497	-0.227366	-0.248402	-0.00586919
chr2R	17500000	17600000	5	0.253333	0.303333	0.556667	0.18	0.0823917	0.262392	0.005	0.00594167	0.00333333	0	0.166667	0	64.1468	47.3756	58.8719	50.0982	0.437234	0.356618	0.313435	0.232819	0.335026	-0.080616	7698.28	8508.47	7034.54	7877.55	3.89248	-0.144363	-0.0332109	-0.274443	-0.163291	-0.153827	0.111152	3108.83	3341.33	3285.17	3387.83	3.5235	-0.104051	-0.12399	-0.0244573	-0.0443963	-0.0742235	-0.019939
chr2R	17940000	18000000	3	0.1825	0.3125	0.495	0.18	0.025	0.205	0	0.0225	0	0	0.2775	0.0394375	88.5093	109.991	89.9702	98.2924	-0.313481	-0.15125	-0.289864	-0.127633	-0.220557	0.162231	2599.53	2955.54	2680.4	2750.68	3.44647	-0.185171	-0.0815365	-0.140972	-0.037337	-0.111254	0.103635	3099	3565.25	3588.5	3832	3.56371	-0.2022	-0.306295	0.00937768	-0.0947166	-0.148459	-0.104094
chr2R	18460000	18540000	4	0.188	0.12913	0.31713	0.158	0.098	0.256	0	0.008	0	0	0.36087	0.14852	77.2643	71.4265	73.3006	65.6584	0.113342	0.234822	0.0373653	0.158845	0.136094	0.12148	29213.9	31987.6	27419.3	32209.2	4.48485	-0.130856	-0.140819	-0.222319	-0.232282	-0.181569	-0.00996318	3513.6	3961.8	3625	4288	3.59751	-0.173206	-0.287355	-0.128175	-0.242324	-0.207765	-0.114149
chr2R	18740000	18820000	4	0.212	0.27487	0.48687	0.03	0.004	0.034	0.008	0	0.028	0.05	0.39313	0.23611	74.3551	74.5835	83.1576	90.4666	-0.00442479	-0.282954	0.156991	-0.121538	-0.0629812	-0.278529	19114.4	21108.1	18198.4	21444.2	4.30643	-0.143137	-0.165931	-0.213979	-0.236774	-0.189955	-0.0227946	3122	3375	3171	3413.4	3.52111	-0.112417	-0.128739	-0.0899496	-0.106272	-0.109344	-0.016322
chr2R	19220000	19280000	3	0.22	0.3675	0.5875	0.01	0	0.01	0.0075	0	0	0.0125	0.3825	0.078825	55.6748	56.8706	60.2354	50.2423	-0.0306604	0.148121	0.0829285	0.26171	0.115525	0.178782	5110	5751.02	5075.02	5340.09	3.73148	-0.170494	-0.0635416	-0.180404	-0.0734515	-0.121973	0.106952	2581	2806	2748.75	2960.25	3.45306	-0.120585	-0.197789	-0.0297393	-0.106943	-0.113764	-0.077204
chr2R	19540000	19620000	4	0.11113	0.386	0.49713	0.188	0.162	0.35	0	0	0	0	0.15287	0.18579	86.506	72.8643	81.8926	66.5905	0.247589	0.377485	0.16852	0.298417	0.273003	0.129896	3739.47	4250.94	3789.06	3750.63	3.59442	-0.18495	-0.00429843	-0.165943	0.014708	-0.0851209	0.180651	3690.4	3955.6	3717	4032.2	3.59124	-0.100119	-0.12779	-0.0897579	-0.117429	-0.108774	-0.0276707
chr3L	820000	880000	3	0.1975	0.25	0.4475	0.225	0	0.225	0	0	0.01	0.01	0.3075	0.23685	94.38	78.8838	81.8179	55.2597	0.258753	0.772253	0.0526882	0.566188	0.41247	0.5135	8510.39	9126.22	8431.01	8870.08	3.94493	-0.100791	-0.0597216	-0.114312	-0.0732422	-0.0870168	0.0410698	3856.75	4360	4222.25	4700.5	3.64617	-0.176943	-0.285429	-0.0463161	-0.154802	-0.165872	-0.108486
chr3L	1280000	1340000	3	0.335	0.23	0.565	0.1325	0.0225	0.155	0.01	0.015	0.02	0.0175	0.2175	0.15235	56.9103	42.0539	52.3887	40.5012	0.436452	0.490726	0.317016	0.37129	0.403871	0.0542736	8933.43	9587.77	9177.13	9534.86	3.97466	-0.101981	-0.0939967	-0.0631518	-0.0551676	-0.0785742	0.00798411	4160	4944.5	4307.25	5076.5	3.67907	-0.249241	-0.287251	-0.199058	-0.237067	-0.243154	-0.0380095
chr3L	1480000	1560000	4	0.216	0.552	0.768	0.074	0.012	0.086	0.008	0	0.054	0	0.084	0	73.3434	58.569	69.2584	51.3986	0.324532	0.512938	0.241854	0.43026	0.377396	0.188406	4146.76	4520.8	4266.22	4139.39	3.63436	-0.124594	0.00256733	-0.0836217	0.0435397	-0.0405272	0.127161	2688.6	3135.8	2764.4	3046.2	3.47453	-0.221978	-0.180156	-0.181867	-0.140044	-0.181011	0.0418229
chr3L	2540000	2600000	3	0.095	0.36	0.455	0.4225	0.1225	0.545	0	0	0	0	0	0.246587	54.6797	45.997	50.4588	42.9052	0.249466	0.349853	0.133566	0.233953	0.24171	0.100387	17205.3	19173.4	16935	18787.2	4.26242	-0.156248	-0.126891	-0.179092	-0.149736	-0.152992	0.0293561	4028.5	4500.5	4423	4699.25	3.65714	-0.159843	-0.222188	-0.02506	-0.0874053	-0.123624	-0.0623452
chr3L	3020000	3240000	11	0.225	0.324167	0.549167	0.13	0.0658333	0.195833	0.00833333	0.0133333	0.0258333	0	0.165833	0.241621	23.0387	17.9491	20.9485	16.5606	0.360149	0.476299	0.222937	0.339088	0.349618	0.11615	26786.9	31958.8	25817.3	29479.5	4.46367	-0.254683	-0.138184	-0.30787	-0.191372	-0.223027	0.116499	4565.42	5521.42	4846	5854.92	3.73299	-0.274292	-0.358902	-0.188244	-0.272854	-0.273573	-0.0846102
chr3L	3320000	3380000	3	0.2	0.3275	0.5275	0.3625	0.11	0.4725	0	0	0	0	0	0.225525	85.145	67.7068	78.2793	69.4027	0.330622	0.29493	0.209331	0.17364	0.252131	-0.0356917	6294.88	6482.09	6281.03	5984.88	3.79583	-0.0422804	0.0728567	-0.0454579	0.0696792	0.0136994	0.115137	3886.5	3935.5	4121.75	4143.5	3.60927	-0.0180754	-0.0923784	0.0667101	-0.00759292	-0.0128342	-0.074303
chr3L	5740000	5860000	6	0.211429	0.187143	0.398571	0.0271429	0.0671429	0.0942857	0	0.135714	0.00714286	0.0157143	0.348571	0.0434143	44.5271	36.631	43.5915	40.0451	0.281616	0.153057	0.250981	0.122422	0.202019	-0.128559	6775.86	7709.49	6585.68	7403.42	3.85931	-0.18623	-0.127787	-0.227302	-0.168859	-0.177544	0.0584432	2841.71	3242.57	3022.71	3375	3.50697	-0.190377	-0.248126	-0.101294	-0.159043	-0.17471	-0.0577491
chr3L	7300000	7380000	4	0.35	0.306	0.656	0.022	0.006	0.028	0.008	0	0	0.012	0.296	0.15561	41.916	34.6318	40.0887	35.2645	0.275403	0.249284	0.2111	0.184981	0.230192	-0.0261193	9402.84	10142.4	9459.08	9688.61	3.9896	-0.109225	-0.0431934	-0.100622	-0.0345902	-0.0719077	0.0660317	3452.2	3845.2	3703	4072	3.58809	-0.155543	-0.238222	-0.0543641	-0.137043	-0.146293	-0.0826789
chr3L	7820000	7880000	3	0	0.15	0.15	0.3925	0.1675	0.56	0	0	0	0	0.29	0.0350375	73.6364	68.7414	78.39	75.4245	0.0992407	-0.0346128	0.189491	0.0556373	0.077439	-0.133853	1686.65	1716.18	1598.52	1780.39	3.23003	-0.0250335	-0.0780307	-0.10246	-0.155457	-0.0902453	-0.0529972	3812.25	4075.25	3526.5	3932.25	3.58486	-0.0962458	-0.0447123	-0.208652	-0.157118	-0.126682	0.0515335
chr3L	9360000	9500000	7	0.285	0.30625	0.59125	0.17125	0.11	0.28125	0.0125	0	0	0	0.115	0.08405	35.5012	34.5776	36.6365	24.9078	0.0380306	0.51127	0.0834443	0.556684	0.297357	0.47324	12248	14494.1	11994.3	15177.4	4.14266	-0.242926	-0.309377	-0.273117	-0.339568	-0.291247	-0.0664507	3035.38	3387.12	3080.25	3466.62	3.52	-0.158186	-0.191657	-0.137014	-0.170484	-0.164335	-0.0334706
chr3L	9640000	9720000	4	0.196	0.43	0.626	0.166	0.038	0.204	0	0	0	0	0.17	0.39111	44.4721	36.5585	51.6746	41.7814	0.282694	0.0900405	0.499251	0.306597	0.294646	-0.192654	7512.54	7983.67	7758.81	8346.2	3.90469	-0.0877507	-0.151819	-0.0412152	-0.105283	-0.0965171	-0.0640682	4075.6	4592.8	3998.2	4518	3.64045	-0.172361	-0.148672	-0.200023	-0.176334	-0.174348	0.0236897
chr3L	9800000	9960000	8	0.133333	0.198889	0.332222	0.0555556	0.0522222	0.107778	0	0	0	0.00777778	0.552222	0.484467	25.8309	20.3065	20.6314	25.6195	0.347153	0.0118505	0.022897	-0.312406	0.0173737	-0.335303	3947.56	4268.23	4011.8	4190.77	3.61877	-0.112675	-0.0862541	-0.089387	-0.0629662	-0.0878205	0.0264207	3116.56	3668.89	3276.78	3840.44	3.55574	-0.235391	-0.301321	-0.163065	-0.228995	-0.232193	-0.0659301
chr3L	10320000	10380000	3	0	0	0	0.2675	0.695	0.9625	0	0	0	0	0.0375	0.908512	74.9694	62.4306	77.8133	70.8223	0.264049	0.0820981	0.317764	0.135813	0.199931	-0.181951	12.6247	14.7717	15.3747	19.449	1.21832	-0.226588	-0.62345	0.0577303	-0.339132	-0.28286	-0.396862	1970	1853.75	2164	1901.5	3.29515	0.0877489	0.0510577	0.223254	0.186563	0.137156	-0.0366912
chr3L	10520000	10680000	8	0.0666667	0.105556	0.172222	0.196667	0.345556	0.542222	0.00555556	0	0	0	0.28	0.551672	37.3869	37.0138	42.5835	37.8115	0.0144684	-0.0162915	0.202229	0.171469	0.0929688	-0.0307599	1753.68	1853.64	1740.86	1855.82	3.2593	-0.079977	-0.081669	-0.0905596	-0.0922516	-0.0861143	-0.00169204	2201.44	2127.78	2137.44	2055	3.32361	0.049103	0.099312	0.00653944	0.0567485	0.0529257	0.0502091
chr3L	11040000	11100000	3	0.285	0.28	0.565	0.125	0.015	0.14	0.025	0.0025	0	0	0.2675	0.080125	55.2379	43.374	64.9309	62.3822	0.348826	-0.175477	0.582075	0.0577715	0.203299	-0.524303	6173.91	6477.25	6295.95	6887.64	3.81648	-0.0691958	-0.157824	-0.0409561	-0.129584	-0.0993899	-0.0886279	3185.25	3378.75	3054.25	3413.5	3.51616	-0.085083	-0.0998451	-0.145671	-0.160434	-0.122758	-0.0147621
chr3L	11500000	11620000	6	0.0614286	0.168571	0.23	0.267143	0.09	0.357143	0.00571429	0.0228571	0	0	0.31	0	59.2844	53.998	66.9486	51.9124	0.134747	0.191572	0.310148	0.366973	0.25086	0.0568258	3223.38	3504.38	3140.97	3571.66	3.5322	-0.120581	-0.14802	-0.157948	-0.185387	-0.152984	-0.0274391	2681.86	2840.14	2668.57	2759.71	3.4403	-0.0827311	-0.0412865	-0.0898959	-0.0484513	-0.0655912	0.0414446
chr3L	12460000	12540000	4	0.21	0.348	0.558	0.016	0.27	0.286	0	0.046	0	0	0.11	0.12269	70.5508	66.1627	67.8682	67.4053	0.0926438	0.0657999	0.0367169	0.00987302	0.0512584	-0.0268439	10613.5	11939	10535.7	11762.7	4.05738	-0.169776	-0.14832	-0.180397	-0.158941	-0.164359	0.0214561	3901.8	4444.8	3998	4623.2	3.63902	-0.187979	-0.244752	-0.15284	-0.209613	-0.198796	-0.0567733
chr3L	13980000	14060000	4	0.208	0.474	0.682	0.13	0.024	0.154	0	0	0.014	0.01	0.132	0.08702	63.6555	58.323	65.489	51.8362	0.126221	0.296324	0.167189	0.337292	0.231757	0.170103	10160.3	10772.9	10287.1	10228	4.01826	-0.0844665	-0.00957791	-0.0665697	0.00831898	-0.0380738	0.0748886	5120.8	6303.4	4983.8	6246.8	3.76676	-0.299761	-0.286748	-0.338884	-0.325871	-0.312816	0.0130129
chr3L	15060000	15140000	4	0.204	0.552	0.756	0.108	0.024	0.132	0	0	0	0	0.112	0.11701	57.417	50.371	56.3023	52.9844	0.188885	0.115911	0.160602	0.0876279	0.138257	-0.0729746	3967.9	4342.58	4024.74	4286.99	3.62512	-0.130173	-0.111586	-0.109654	-0.0910664	-0.11062	0.0185874	2416	2476.2	2377	2468.6	3.3875	-0.0355074	-0.0310726	-0.0589859	-0.0545512	-0.0450293	0.00443476
chr3L	15480000	15600000	6	0.197143	0.324286	0.521429	0.212857	0.102857	0.315714	0	0	0	0	0.148571	0	45.1061	33.7765	52.8082	33.4061	0.417304	0.43321	0.644744	0.66065	0.538977	0.0159064	3660.3	3913.55	3684.51	3741.15	3.57746	-0.0965189	-0.0315207	-0.0870065	-0.0220083	-0.0592636	0.0649982	2596.57	2648.14	2746.86	2726.29	3.4325	-0.028373	-0.0703289	0.0528009	0.0108451	-0.00876396	-0.0419558
chr3L	15940000	16000000	3	0.1725	0.4575	0.63	0.0975	0.1375	0.235	0	0	0	0	0.135	0.0933875	118.867	91.3142	114.97	101.885	0.38044	0.222406	0.332348	0.174313	0.277377	-0.158034	3110.25	3381.5	3145.04	3188.82	3.51034	-0.120629	-0.0359901	-0.104585	-0.0199456	-0.0702876	0.0846394	1831.5	1755	1862.5	1791.75	3.25602	0.0615547	0.0316563	0.0857694	0.0558711	0.0587129	-0.0298983
chr3L	16060000	16120000	3	0.2125	0.7225	0.935	0.0425	0	0.0425	0	0	0	0	0.0225	0	96.2923	75.1788	96.2758	87.0597	0.357094	0.145416	0.356847	0.145169	0.251131	-0.211678	4175.09	4205.08	4154.34	4149.38	3.62009	-0.0103263	0.00890918	-0.0175118	0.00172359	-0.00430133	0.0192354	1819.75	1710.75	1885.25	1798	3.25479	0.0891113	0.0173472	0.140127	0.0683628	0.0787371	-0.0717641
chr3L	16320000	16400000	4	0.166	0.26	0.426	0.048	0.2	0.248	0.014	0.022	0	0	0.29	0.33519	58.5472	57.5476	69.6692	56.9177	0.0248423	0.0407225	0.275763	0.291644	0.158243	0.0158802	3200.14	2987.85	3342.29	3168.67	3.50055	0.0990307	0.014259	0.16173	0.0769583	0.0879945	-0.0847717	2333.2	2244.4	2411.8	2323.4	3.36671	0.0559802	0.00607243	0.10378	0.0538727	0.0549264	-0.0499077
chr3L	16540000	16780000	12	0.156923	0.281538	0.438462	0.221538	0.117692	0.339231	0.00538462	0	0	0	0.216923	0.190638	28.503	27.5231	32.3664	28.1094	0.0504706	0.0200601	0.233853	0.203442	0.126956	-0.0304105	5479.35	6081.52	5522.38	5723.07	3.7616	-0.150429	-0.0627849	-0.139142	-0.0514978	-0.100964	0.0876446	3364.23	3578.69	3421.54	3701.92	3.55235	-0.0891558	-0.137998	-0.0647873	-0.11363	-0.101393	-0.0488424
chr3L	16920000	17000000	4	0.062	0.256	0.318	0.176	0.186	0.362	0	0	0	0	0.32	0.29678	73.9928	79.0659	79.6655	73.5197	-0.0956709	0.00925384	0.0108994	0.115824	0.0100766	0.104925	2706.17	2943.87	2875.62	2773.86	3.45704	-0.121459	-0.0356377	-0.0338415	0.0519796	-0.0347396	0.0858211	2533	2742	2693.4	2761.6	3.43653	-0.114381	-0.124657	-0.0258001	-0.0360759	-0.0752287	-0.0102758
chr3L	17540000	17660000	6	0.06	0.252857	0.312857	0.201429	0.325714	0.527143	0.00571429	0	0	0	0.154286	0.0919	54.1439	45.1958	60.9047	52.7634	0.260608	0.0372607	0.430365	0.207017	0.233813	-0.223347	3297.62	3622.83	3205.05	3281.94	3.52762	-0.135688	0.00687982	-0.176768	-0.0342	-0.0849441	0.142568	2774.86	2738.57	2662	2700.57	3.43143	0.01899	0.0391488	-0.0409129	-0.0207541	-0.000882073	0.0201588
chr3L	17820000	17900000	4	0.118	0.17	0.288	0.184	0.084	0.268	0.052	0	0.096	0	0.244	0.35344	72.9474	62.0936	69.7299	59.6535	0.232412	0.29025	0.167334	0.225172	0.228792	0.0578375	2537.42	2646.11	2603.21	2846.9	3.43116	-0.0605131	-0.16603	-0.0235799	-0.129096	-0.0948047	-0.105516	2256.4	2248	2170.4	2261.8	3.34767	0.00538081	-0.00344852	-0.0506811	-0.0595104	-0.0270648	-0.00882933
chr3L	18800000	18900000	5	0.19	0.27	0.46	0.243333	0.07	0.313333	0	0	0	0	0.226667	0.152408	49.4862	46.0959	57.8455	46.1191	0.102388	0.101664	0.327564	0.32684	0.214614	-0.000724456	9562.29	10368.4	9830.33	11628	4.02567	-0.116766	-0.28217	-0.0768821	-0.242286	-0.179526	-0.165404	2801.33	2720.33	2610.67	2716	3.42851	0.0423302	0.0446302	-0.0593652	-0.0570652	-0.0073675	0.00229996
chr3L	19560000	19640000	4	0.16	0.336	0.496	0.064	0.088	0.152	0.01	0.154	0	0	0.188	0	85.1396	83.7593	88.8597	86.14	0.0235797	-0.0168539	0.0852797	0.0448462	0.0342129	-0.0404335	4681.13	4987.49	4574.07	4923.83	3.68381	-0.0914578	-0.0729247	-0.124835	-0.106301	-0.0988796	0.0185331	3220	3375	3083.2	3420.6	3.51758	-0.0678268	-0.0871887	-0.130459	-0.149821	-0.108824	-0.0193619
chr3L	19700000	19920000	11	0.164167	0.449167	0.613333	0.18	0.1125	0.2925	0	0	0.00666667	0	0.0508333	0.0259875	27.5579	24.8546	29.5279	25.2198	0.148952	0.12791	0.248564	0.227522	0.188237	-0.021042	7043.48	7465.58	7463.6	7082.49	3.86553	-0.0839645	-0.00796666	-0.000381158	0.0756167	-0.00417391	0.0759979	2984.17	3518.67	2922.25	3463.92	3.51873	-0.237701	-0.215076	-0.267949	-0.245325	-0.241513	0.0226246
chr3L	20280000	20400000	6	0.175714	0.354286	0.53	0.0957143	0.0585714	0.154286	0.00571429	0	0.04	0	0.152857	0.0485286	61.1628	61.082	56.9427	53.292	0.00190766	0.198735	-0.101237	0.0955907	0.0487492	0.196827	4169.09	4506.63	4170.95	4491.79	3.64244	-0.112319	-0.107558	-0.111676	-0.106915	-0.109617	0.00476114	2768.86	2994.43	2741.43	2957	3.46204	-0.11299	-0.0948436	-0.127353	-0.109206	-0.111098	0.0181465
chr3L	20460000	20520000	3	0.1475	0.255	0.4025	0.29	0.2	0.49	0	0	0	0	0.1	0.1399	60.248	46.4304	59.3265	50.4976	0.375842	0.254698	0.353607	0.232462	0.304152	-0.121144	4530.41	4786.5	4649.05	5115.35	3.68577	-0.0793283	-0.17519	-0.0420355	-0.137897	-0.108613	-0.0958617	3379.75	3568.5	3225.5	3397.75	3.53113	-0.0784012	-0.00766317	-0.145795	-0.0750569	-0.0767291	0.0707381
chr3L	21460000	21540000	4	0.192	0.406	0.598	0	0	0	0	0.164	0	0.02	0.218	0.0279	71.13	67.5547	73.4854	65.115	0.0744032	0.127469	0.121402	0.174467	0.124435	0.0530654	8063.07	8265.34	7926.67	7866.03	3.90414	-0.0357464	0.0356933	-0.06036	0.0110798	-0.0123333	0.0714398	3336.6	3560.8	3266	3676.6	3.54421	-0.0938227	-0.139993	-0.124677	-0.170847	-0.132335	-0.0461708
chr3L	23080000	23160000	4	0.088	0.024	0.112	0.004	0	0.004	0	0	0.796	0.012	0	0	78.8438	75.9787	78.7784	71.8344	0.053403	0.134324	0.0522045	0.133125	0.0932641	0.0809207	9229.13	10203.4	9070.91	11019.1	4.00423	-0.144782	-0.255746	-0.169728	-0.280692	-0.212737	-0.110963	1213.6	1122	1048.8	1134.2	3.04205	0.11322	0.0976179	-0.0973331	-0.112935	0.000142422	-0.0156024
chr3R	220000	280000	3	0.2875	0.55	0.8375	0.035025	0.024975	0.06	0	0	0	0	0.045	0.110812	121.463	124.327	128.49	133.5	-0.0336213	-0.136315	0.0475142	-0.0551795	-0.0444004	-0.102694	10321.2	10786.2	10466.4	10639.4	4.02656	-0.0635739	-0.043802	-0.0434298	-0.0236578	-0.0436159	0.019772	3232.5	3508.75	3393.25	3726.75	3.54936	-0.118307	-0.205268	-0.0482894	-0.13525	-0.126779	-0.0869609
chr3R	1020000	1100000	4	0.146	0.54998	0.69598	0.13802	0.124	0.26202	0.022	0	0	0	0.018	0.11028	68.7998	60.9051	68.8296	58.5624	0.175841	0.23243	0.176465	0.233054	0.204447	0.0565889	4254.74	4597.13	4267.85	4573.1	3.65122	-0.111664	-0.104103	-0.107226	-0.0996648	-0.105664	0.00756129	2849.6	2797	2935.8	2918	3.45994	0.0268792	-0.0342205	0.0698734	0.00877381	0.0178265	-0.0610996
chr3R	1380000	1480000	5	0.405017	0.534983	0.94	0.025	0	0.025	0	0	0.00833333	0	0.0266667	0	61.1517	53.3593	74.0718	63.9576	0.196653	-0.0647224	0.473184	0.211808	0.204231	-0.261376	18955.8	20429.6	18724	20842.8	4.301	-0.108022	-0.136911	-0.125771	-0.15466	-0.131341	-0.0288891	4187	4663.83	4344	4985.33	3.66879	-0.155599	-0.251773	-0.102492	-0.198666	-0.177133	-0.0961737
chr3R	1560000	1700000	7	0.162513	0.225	0.387513	0.00625	0.1375	0.14375	0	0.00875	0.02375	0.01375	0.397487	0.093925	60.9905	53.8056	66.3348	55.4702	0.18083	0.136872	0.30201	0.258052	0.219441	-0.043958	2801.75	3095.02	2813.92	3019.72	3.47367	-0.14362	-0.108086	-0.137372	-0.101837	-0.122729	0.0355347	2226.62	2151.12	2316.25	2308.12	3.35382	0.0497672	-0.0518628	0.1067	0.00506962	0.0274184	-0.10163
chr3R	2140000	2220000	4	0.176	0.314	0.49	0.21198	0	0.21198	0.004	0	0	0	0.29402	0.06096	36.3463	37.0998	41.0019	33.0881	-0.029603	0.135495	0.144281	0.30938	0.139888	0.165098	3769.58	4020.6	3730.82	3586.39	3.57741	-0.0930064	0.0718726	-0.107921	0.0569585	-0.018024	0.164879	3102.2	3225.6	3149.4	3233.4	3.50553	-0.0562758	-0.0597603	-0.0344905	-0.037975	-0.0471254	-0.00348445
chr3R	2880000	2960000	4	0.284	0.27798	0.56198	0.074	0.118	0.192	0.018	0.09202	0.006	0	0.12	0	61.7914	48.8972	69.2415	51.6308	0.337656	0.259173	0.501886	0.423403	0.380529	-0.0784824	17407.5	20298.7	17780.4	20562.5	4.29108	-0.221675	-0.240308	-0.191095	-0.209728	-0.215702	-0.0186325	3684.2	4351.2	3768.2	4519.6	3.62459	-0.240062	-0.294844	-0.207538	-0.26232	-0.251191	-0.0547818
chr3R	3300000	3360000	3	0.04	0.2225	0.2625	0.250025	0.25	0.500025	0	0	0	0	0.237475	0.318325	67.717	59.1214	62.537	53.2186	0.195837	0.347586	0.0810299	0.232779	0.214308	0.151749	2277.72	2544.84	2352.56	2765.27	3.40726	-0.159987	-0.27983	-0.113344	-0.233186	-0.196587	-0.119842	2871.25	2722.75	2833.5	2741.5	3.44184	0.0766144	0.0667135	0.0575207	0.0476197	0.0621171	-0.00990095
chr3R	3900000	3960000	3	0.075	0.055	0.13	0.1925	0.1425	0.335	0	0.262475	0	0	0.237525	0.1745	43.6853	46.0523	47.8111	48.6462	-0.0761255	-0.155178	0.0540716	-0.0249812	-0.0505533	-0.0790527	3106.35	3431.87	3229.37	3597.79	3.53398	-0.143772	-0.211889	-0.0877395	-0.155857	-0.149814	-0.0681172	3991.75	5444.5	4142.25	5227.75	3.69357	-0.447778	-0.389169	-0.394385	-0.335776	-0.391777	0.0586094
chr3R	4820000	4880000	3	0.270025	0.399975	0.67	0.1375	0.12	0.2575	0	0	0	0	0.0725	0	101.804	70.4514	94.6565	80.3564	0.531089	0.341303	0.426073	0.236288	0.383688	-0.189785	5671.45	6028.53	5860.49	5722.59	3.76868	-0.0880879	-0.0129498	-0.0407855	0.0343526	-0.0268676	0.0751381	4276.25	4945.25	4485.25	4913.5	3.67955	-0.209697	-0.200405	-0.140855	-0.131563	-0.17063	0.0092924
chr3R	5320000	5440000	6	0.277143	0.364271	0.641414	0.254286	0.0843	0.338586	0	0	0	0	0.02	0	46.8681	46.2487	42.923	41.027	0.0191962	0.192033	-0.107662	0.0651749	0.0421855	0.172837	10049	11144.8	9861.54	10943.7	4.02735	-0.149326	-0.123061	-0.176488	-0.150223	-0.149775	0.0262654	4226.57	4685.43	4350.86	4929.57	3.66795	-0.148693	-0.221974	-0.106881	-0.180163	-0.164428	-0.0732812
chr3R	5500000	5620000	6	0.324286	0.477143	0.801429	0.0385714	0.0428571	0.0814286	0.00857143	0	0.0142857	0	0.0942857	0	56.3675	53.2151	60.4245	53.2676	0.0830301	0.0816074	0.183299	0.181877	0.132453	-0.00142277	12252.4	12993.8	11485.6	12583.8	4.09182	-0.0847581	-0.0385019	-0.178	-0.131744	-0.108251	0.0462562	3204	3508.71	3302.71	3686.43	3.54398	-0.131068	-0.20235	-0.0872903	-0.158572	-0.14482	-0.0712813
chr3R	7380000	7480000	5	0.174983	0.416667	0.59165	0.268333	0.115	0.383333	0	0	0	0	0.0250167	0	56.4354	48.28	51.5542	48.5399	0.225174	0.21743	0.0946645	0.0869208	0.156047	-0.00774371	6658.62	7035.34	7015.25	7613.55	3.85862	-0.0793967	-0.193346	-0.00412605	-0.118075	-0.0987358	-0.113949	4094.5	4697.67	4172.5	4703.83	3.65559	-0.198257	-0.20015	-0.171032	-0.172925	-0.185591	-0.0018926
chr3R	7560000	7640000	4	0.156	0.378	0.534	0.112	0.146	0.258	0	0.026	0	0	0.182	0	79.8341	84.9963	90.3972	91.5287	-0.0903955	-0.197219	0.0888783	-0.0179453	-0.0541704	-0.106824	8529.12	8991.24	8555.95	9004.44	3.94697	-0.0761225	-0.0782393	-0.0715919	-0.0737087	-0.0749156	-0.00211682	3440	3630	3313.2	3569.2	3.54458	-0.077561	-0.0531922	-0.131744	-0.107375	-0.0924682	0.0243688
chr3R	8200000	8320000	6	0.207143	0.237143	0.444286	0.0457143	0.0871571	0.132871	0	0	0	0	0.0799857	0.0194	34.0447	45.5779	40.6135	36.4167	-0.420902	-0.0971676	-0.166374	0.15736	-0.131771	0.323734	9822.44	11796.8	9669.93	11816.2	4.0451	-0.264248	-0.26661	-0.286823	-0.289185	-0.276717	-0.00236237	2838.14	3188.14	2849	3278.29	3.49208	-0.167769	-0.207994	-0.162261	-0.202486	-0.185128	-0.0402253
chr3R	8440000	8540000	5	0.12	0.235	0.355	0.115	0.0766667	0.191667	0.005	0.015	0	0	0.433333	0.0479417	63.8986	58.6661	60.3331	53.0764	0.123257	0.267715	0.0404218	0.184879	0.154068	0.144457	6446.99	6729.25	7050.82	7441.39	3.84965	-0.0618213	-0.206947	0.0673451	-0.0777807	-0.069801	-0.145126	3952.33	4481.17	4065	4560.5	3.64037	-0.18117	-0.206487	-0.140619	-0.165937	-0.173553	-0.0253176
chr3R	8800000	8860000	3	0.2275	0.394975	0.622475	0.125	0.037525	0.162525	0	0.01	0	0	0.205	0	66.7568	63.1968	72.5391	66.8639	0.0790622	-0.00231339	0.198907	0.117531	0.0982968	-0.0813755	6744.78	6915.07	6780.71	6662.35	3.83162	-0.0359732	0.0177391	-0.0283076	0.0254047	-0.00528423	0.0537123	3858	4407	3932.75	4465	3.63025	-0.191944	-0.210807	-0.164258	-0.183122	-0.187533	-0.0188633
chr3R	9460000	9520000	3	0.195	0.5475	0.7425	0.0325	0	0.0325	0	0	0.0125	0	0.2125	0	97.3263	80.6799	126.456	101.101	0.27062	-0.0548989	0.648352	0.322833	0.296727	-0.325519	19641.7	20806.5	19026.2	20315.8	4.3021	-0.0831158	-0.0486851	-0.129043	-0.094612	-0.0888639	0.0344306	2840.75	3277	2817.25	3263.5	3.49405	-0.206104	-0.200148	-0.218088	-0.212132	-0.209118	0.00595563
chr3R	10460000	10560000	5	0.0833333	0.255	0.338333	0.46165	0.145	0.60665	0	0	0	0	0.0550167	0.1264	37.9147	43.2989	40.8345	41.4235	-0.191574	-0.127693	-0.0845449	-0.0206634	-0.106119	0.0638815	6266.26	6814.66	6150.04	5853.06	3.79745	-0.121035	0.0984148	-0.148044	0.071406	-0.0248145	0.21945	5784.5	6688.17	5840.33	6812.67	3.80936	-0.209419	-0.236027	-0.19556	-0.222169	-0.215794	-0.0266088
chr3R	11000000	11200000	10	0.304545	0.35	0.654545	0.0609091	0.102727	0.163636	0	0	0.01	0	0.171818	0	35.6216	29.9927	38.079	33.6128	0.248144	0.0837447	0.344388	0.179988	0.214066	-0.164399	21590.4	23227.6	21563.6	23460.5	4.35699	-0.105449	-0.119838	-0.107245	-0.121634	-0.113542	-0.014389	4258.09	4859.64	4303.27	4975.27	3.67327	-0.190642	-0.224569	-0.175414	-0.209341	-0.199991	-0.0339272
chr3R	12240000	12300000	3	0.255	0.26	0.515	0.0625	0	0.0625	0.0075	0.205025	0.01	0	0.199975	0	72.9378	60.1191	88.9878	72.7903	0.278843	0.00292103	0.565784	0.289862	0.284352	-0.275922	4821.24	4902.98	4666.91	4864.94	3.68229	-0.0242541	-0.013019	-0.0711905	-0.0599553	-0.0421047	0.0112351	3415	3925.75	3568	4000.5	3.58336	-0.201083	-0.228295	-0.137853	-0.165065	-0.183074	-0.027212
chr3R	12880000	12960000	4	0.12	0.366	0.486	0.25802	0.184	0.44202	0	0	0	0	0.052	0	76.8602	67.6433	74.8787	69.6625	0.18429	0.141855	0.146607	0.104173	0.144231	-0.0424345	4542.85	5197.68	4804.88	5099.3	3.70191	-0.19427	-0.166701	-0.11337	-0.0858011	-0.140036	0.0275688	3387.8	3629.2	3622.2	3795.6	3.56612	-0.0993029	-0.163979	-0.00278536	-0.0674618	-0.0833823	-0.0646764
chr3R	13420000	13540000	6	0.117143	0.24	0.357143	0.152857	0.09	0.242857	0	0.0371571	0.00714286	0.0114286	0.344271	0.175136	37.3793	30.0101	31.692	34.3507	0.316792	0.121898	0.0786699	-0.116224	0.100284	-0.194894	3654.92	3869.97	3623.4	2946.36	3.54157	-0.0824814	0.310903	-0.0949771	0.298408	0.107963	0.393385	3038	3140	3009.14	3175.71	3.49252	-0.0476427	-0.0639593	-0.061412	-0.0777285	-0.0626856	-0.0163166
chr3R	13980000	14140000	8	0.198889	0.328889	0.527778	0.101111	0.0188889	0.12	0.0177778	0.0488889	0.0166667	0	0.267778	0	45.8062	38.643	46.7278	37.2219	0.245335	0.29939	0.274072	0.328127	0.286731	0.0540548	7589.69	8634.39	7372.84	8095.09	3.90494	-0.186055	-0.0930077	-0.227875	-0.134828	-0.160441	0.0930472	3250.56	3652.33	3330.56	3728.33	3.55272	-0.168132	-0.197845	-0.133056	-0.162768	-0.16545	-0.0297124
chr3R	14800000	14980000	9	0.108	0.208	0.316	0.077	0.278	0.355	0	0	0	0.006	0.323	0.421605	42.9208	40.8768	50.7587	39.9266	0.0703971	0.104326	0.312375	0.346304	0.208351	0.033929	2237.36	2499.85	2187.46	2506.86	3.37986	-0.160041	-0.164084	-0.192582	-0.196625	-0.178333	-0.00404348	2377.7	2318.2	2487.6	2441.5	3.38305	0.0365617	-0.0382011	0.101749	0.0269867	0.0317742	-0.0747627
chr3R	15660000	15740000	4	0.162	0.288	0.45	0.09202	0.136	0.22802	0	0	0	0	0.32198	0.13705	75.9996	67.168	73.4962	69.1749	0.178217	0.135742	0.129895	0.0874199	0.132818	-0.0424748	5056.47	5434.81	5142.76	5392.98	3.7262	-0.104098	-0.0929526	-0.0796861	-0.0685411	-0.0863193	0.0111449	4272	4749	4364.8	4887.4	3.66904	-0.152712	-0.194156	-0.121708	-0.163152	-0.157932	-0.0414434
chr3R	16060000	16140000	4	0.068	0.25	0.318	0.312	0.17	0.482	0	0.002	0	0	0.198	0	52.7063	48.0067	50.4701	50.2001	0.13474	0.0702878	0.0721922	0.00773987	0.07124	-0.0644523	5935.88	6321.49	5855.78	5047.01	3.75902	-0.0908029	0.234034	-0.110403	0.214434	0.0618156	0.324837	4943.2	5636.6	4525.2	5187.8	3.70898	-0.18938	-0.0696776	-0.316844	-0.197141	-0.193261	0.119702
chr3R	16360000	16540000	9	0.127	0.283	0.41	0.083	0.062	0.145	0	0.004	0	0	0.441	0.11584	41.2603	34.4076	42.4736	39.9237	0.262027	0.0475103	0.30384	0.0893228	0.175675	-0.214517	5360.66	5796.49	5311.88	5435.77	3.74152	-0.112771	-0.020075	-0.125958	-0.0332619	-0.0730163	0.0926957	3986.9	4352.5	4012.5	4380.9	3.62825	-0.126577	-0.13596	-0.117343	-0.126726	-0.126651	-0.00938299
chr3R	16620000	16680000	3	0.13	0.4325	0.5625	0.072525	0.099975	0.1725	0	0	0	0	0.265	0.170487	55.5753	56.309	57.3826	58.3787	-0.01892	-0.0709972	0.0272473	-0.0248299	-0.0218749	-0.0520773	30238.1	32391.6	29532.6	35359.3	4.51092	-0.0992507	-0.225722	-0.13331	-0.259781	-0.179516	-0.126472	3656.25	4136.5	3547.75	4221.25	3.59863	-0.178046	-0.207306	-0.221506	-0.250766	-0.214406	-0.0292597
chr3R	16760000	17020000	13	0.115	0.247136	0.362136	0.260714	0.145714	0.406429	0	0.0142857	0	0	0.21715	0.248657	16.7459	16.6698	20.777	16.118	0.00657364	0.0551332	0.317754	0.366313	0.186443	0.0485596	7678.48	8256.9	7848.67	8159.46	3.90786	-0.104781	-0.0876536	-0.0731522	-0.0560249	-0.0804029	0.0171272	4711.93	5229.64	4981.71	5494.57	3.71894	-0.150395	-0.221689	-0.0700701	-0.141365	-0.14588	-0.0712945
chr3R	17400000	17480000	4	0.074	0.18402	0.25802	0.554	0.158	0.712	0	0	0	0	0.02998	0.10015	39.17	32.3512	35.6622	36.2484	0.275928	0.111831	0.140573	-0.0235236	0.126202	-0.164097	2847.57	2918.1	2819.91	2369.53	3.43177	-0.0352996	0.265129	-0.0493834	0.251045	0.107873	0.300428	5330.8	5807	5347.2	5682.4	3.74913	-0.123441	-0.0921483	-0.119009	-0.0877168	-0.105579	0.0312926
chr3R	18380000	18560000	9	0.167	0.338	0.505	0.15399	0.043	0.19699	0	0	0	0	0.29801	0.049905	36.6571	34.1064	37.4081	33.4067	0.10405	0.133955	0.133307	0.163212	0.133631	0.0299048	4728.87	5105.95	4814.64	4788.34	3.69046	-0.110684	-0.0180281	-0.0847518	0.0079045	-0.0513899	0.0926563	4017.3	4570.2	4193.8	4702.1	3.65212	-0.186031	-0.227079	-0.123999	-0.165047	-0.175539	-0.0410479
chr3R	18960000	19160000	10	0.05	0.181809	0.231809	0.446364	0.12	0.566364	0	0.0409182	0.00272727	0	0.158182	0.0441727	35.9239	30.2468	36.8254	30.2044	0.248165	0.250185	0.283921	0.285941	0.267053	0.00202007	2448.47	2609.14	2337.04	2331.32	3.38486	-0.0916949	0.0707336	-0.158893	0.00353508	-0.0440799	0.162429	4642.82	5335.09	4550.73	5213	3.70182	-0.200512	-0.167113	-0.229416	-0.196017	-0.198264	0.033399
chr3R	19520000	19640000	6	0.147157	0.29	0.437157	0.167143	0.147143	0.314286	0	0.0285714	0.0114286	0	0.208557	0.159886	62.557	56.3987	58.3743	48.7656	0.149509	0.359308	0.0496729	0.259472	0.204491	0.209799	3275.59	3676.79	3267.45	3582.62	3.54518	-0.166693	-0.129262	-0.170281	-0.132849	-0.149771	0.0374312	2628.71	2710.14	2991.14	2942.71	3.45959	-0.0440116	-0.16279	0.142328	0.0235493	-0.0102311	-0.118779
chr3R	19740000	19940000	10	0.231818	0.274536	0.506355	0.170909	0.138191	0.3091	0.00727273	0	0	0	0.177273	0	36.6462	30.7826	35.0028	31.5442	0.251548	0.216292	0.185353	0.150097	0.200823	-0.0352561	7235.32	8392.76	7247.67	8353.14	3.90297	-0.214089	-0.20726	-0.211629	-0.204801	-0.209445	0.00682813	3730.45	4228.64	4019.09	4421.36	3.62562	-0.180841	-0.24514	-0.0733233	-0.137622	-0.159232	-0.0642989
chr3R	20040000	20160000	6	0.18	0.424286	0.604286	0.09	0.142857	0.232857	0	0	0	0	0.162857	0	64.0371	47.4638	66.792	48.2016	0.432081	0.409826	0.492849	0.470594	0.451337	-0.0222546	4234.14	4331.31	4486.97	4098.79	3.63404	-0.0327336	0.0468712	0.0509369	0.130542	0.0489041	0.0796047	2384.71	2523.29	2522	2557.43	3.40385	-0.0814871	-0.100878	-0.000735298	-0.0201257	-0.0508064	-0.0193904
chr3R	20340000	20480000	7	0.17	0.352513	0.522513	0.23125	0.115	0.34625	0.01	0	0	0	0.119987	0	39.1257	34.6437	34.1143	29.724	0.175526	0.396487	-0.0222172	0.198744	0.187135	0.220961	2519.65	2585.77	2544.86	2388.98	3.39907	-0.0373677	0.076828	-0.0230065	0.0911892	0.0269108	0.114196	2638.5	2584.25	2617.12	2571.62	3.41347	0.0299723	0.0370377	0.0182372	0.0253026	0.0276374	0.00706536
chr3R	20840000	20900000	3	0.3125	0.3025	0.615	0	0.0075	0.0075	0	0.254975	0	0	0.122525	0	60.3277	56.4364	59.4342	57.8065	0.0961943	0.0615881	0.0746674	0.0400612	0.0681278	-0.0346062	4840.98	5114.87	4781.09	5113.46	3.69924	-0.0793974	-0.0790002	-0.0973568	-0.0969596	-0.0881785	0.000397206	2775	3123.75	2731.75	3164.5	3.47809	-0.170791	-0.18949	-0.193454	-0.212152	-0.191472	-0.0186986
chr3R	21440000	21500000	3	0.2175	0.365025	0.582525	0	0.0325	0.0325	0	0	0	0	0.384975	0.178712	103.071	88.6471	92.2652	87.2803	0.217486	0.239903	0.0577127	0.0801298	0.148808	0.0224172	6148.66	7221.4	6150.12	7166.68	3.83544	-0.232006	-0.221031	-0.231664	-0.220689	-0.226348	0.0109748	2064.25	2055	1962.75	1996	3.30202	0.00647931	0.048506	-0.066262	-0.0242353	-0.00887799	0.0420267
chr3R	21860000	21940000	4	0.112	0.118	0.23	0.234	0.118	0.352	0	0.036	0	0	0.382	0.05402	90.2457	73.8847	91.5565	72.7086	0.288582	0.311731	0.309386	0.332536	0.310559	0.0231497	3029.73	3239.3	3086.7	3368.56	3.50941	-0.0964926	-0.152942	-0.0696159	-0.126065	-0.111279	-0.0564495	1755.6	1805.2	1992.4	1915.8	3.27977	-0.0401945	-0.125983	0.142349	0.0565604	0.00818292	-0.0857883
chr3R	23060000	23120000	3	0.2875	0.417525	0.705025	0.05	0.0375	0.0875	0	0.005	0	0	0.202475	0.122325	44.8202	38.5621	37.1916	34.9009	0.216963	0.360882	-0.0522067	0.091713	0.154338	0.14392	4832.49	5281.71	4786.97	4722.59	3.69288	-0.12824	0.0331882	-0.141894	0.0195348	-0.0543527	0.161428	2566	2626.25	2782.75	2791.75	3.43673	-0.0334831	-0.121649	0.083507	-0.00465845	-0.0190708	-0.0881655
chr3R	23360000	23420000	3	0.065	0.355	0.42	0.25	0.0125	0.2625	0	0.015	0	0	0.3025	0.319788	70.9815	59.1252	63.1373	63.9459	0.263671	0.150592	0.09472	-0.0183585	0.122656	-0.113078	2281.39	2193.23	2186.6	2038.36	3.33029	0.0568574	0.162504	-0.00436335	0.101283	0.0790702	0.105646	1829.5	1785.5	1938.75	1885.25	3.2718	0.0351213	-0.0433064	0.118799	0.0403709	0.0377461	-0.0784277
chr3R	24640000	24720000	4	0.106	0.484	0.59	0.172	0.186	0.358	0	0	0.006	0	0.046	0.46481	89.4233	81.3496	92.9406	72.6424	0.136515	0.299839	0.192173	0.355497	0.246006	0.163324	2151.42	2432.82	2185.2	2056.84	3.34732	-0.177337	0.0648648	-0.154862	0.0873395	-0.0449986	0.242202	2320.4	2249.8	2632.4	2382.8	3.38411	0.0445768	-0.0382843	0.226582	0.143721	0.0941488	-0.0828611
chr3R	24920000	25120000	10	0.133636	0.259091	0.392727	0.169091	0.195455	0.364545	0	0.00727273	0.02	0.00272727	0.212727	0.318532	43.8951	43.2556	41.9701	38.7899	0.0211732	0.178381	-0.0435264	0.113681	0.0674273	0.157208	5631.8	6217.13	5654.12	5180.6	3.75465	-0.142651	0.120479	-0.136945	0.126184	-0.00823311	0.26313	2868.64	2932.27	2935.36	2905.27	3.46602	-0.0316542	-0.0183085	0.00151994	0.0148656	-0.00839428	0.0133457
chr3R	26580000	26640000	3	0.0325	0.2775	0.31	0.5325	0.1575	0.69	0	0	0	0	0	0.164175	70.4738	66.3622	64.9961	63.7524	0.0867243	0.144606	-0.0300104	0.0278716	0.057298	0.057882	3787.85	4279.42	3889.36	3440.58	3.58769	-0.176035	0.13873	-0.137884	0.176881	0.00042314	0.314765	3964.75	4434.5	4377.5	4520	3.64777	-0.161542	-0.189093	-0.0186643	-0.0462156	-0.103879	-0.0275513
chr3R	27380000	27440000	3	0.2075	0.295	0.5025	0.135	0.0475	0.1825	0.0025	0.045	0	0	0.2675	0.254175	85.025	69.9757	95.8397	81.8251	0.281034	0.0553441	0.453771	0.228081	0.254557	-0.22569	12228.7	13363.7	12020.1	13424.4	4.1118	-0.128054	-0.134585	-0.152875	-0.159406	-0.14373	-0.00653128	3742	4603.25	3948.75	4739.75	3.64646	-0.298843	-0.341001	-0.221257	-0.263415	-0.281129	-0.0421582
chr3R	27540000	27620000	4	0.232	0.436	0.668	0.032	0.044	0.076	0	0.08	0.016	0.006	0.154	0.25746	72.3745	68.6174	75.0344	67.6187	0.0769064	0.0980586	0.128977	0.150129	0.113518	0.0211522	9230.23	10634.6	9208.92	11066	4.01297	-0.204331	-0.2617	-0.207664	-0.265033	-0.234682	-0.0573693	3127.8	3431	3109.8	3344.6	3.51787	-0.133481	-0.0966854	-0.141807	-0.105012	-0.119246	0.0367954
